# Supplementary material for: Designing of Peptide Based Multi-Epitope Vaccine Construct against Gallbladder Cancer Using Immunoinformatics and Computational Approaches
Source: Vaccines (Basel). 2022 Oct 31;10(11):1850. doi: 10.3390/vaccines10111850 (PMC9696659; doi:10.3390/vaccines10111850)
Supplement: Supplementary file 1 [file vaccines-10-01850-s001.zip]

Archive with 5 entries (5 files):
- Supplementary Material.pdf
- Supplementary Table S4.xlsx
- Supplementary Video S1.mpeg
- Supplementary Video S2.mpeg
- Supplementary Video S3.mpeg
