# Supplementary material for: Designing of Peptide Based Multi-Epitope Vaccine Construct against Gallbladder Cancer Using Immunoinformatics and Computational Approaches
Source: Vaccines (Basel). 2022 Oct 31;10(11):1850. doi: 10.3390/vaccines10111850 (PMC9696659; doi:10.3390/vaccines10111850)
Supplement: Supplementary file 1 [file vaccines-10-01850-s001.zip › Supplementary Table S4.xlsx]

## Sheet: RoG
Time (ns)	TLR2	TLR3	TLR4
0	29.9111	32.8937	30.4951
0.100002	29.9335	32.9392	30.5531
0.200004	30.0008	33.0802	30.1668
0.300006	29.8818	33.0915	30.148
0.400008	29.7897	33.2471	29.9025
0.50001	29.8936	32.9068	29.704
0.600012	30.1024	32.8294	29.738
0.700014	30.3286	32.9013	29.9016
0.800016	30.5053	32.84	29.9944
0.900018	30.5428	32.9417	29.7196
1.00002	30.3312	32.9497	29.9666
1.10002	30.3266	32.7763	30.0992
1.20002	30.3638	32.8646	30.385
1.30003	30.4475	32.7842	29.8894
1.40003	30.5188	32.956	29.7017
1.50003	30.5071	32.8288	29.8258
1.60003	30.4619	32.7894	29.6988
1.70003	30.5197	33.0636	29.8324
1.80004	30.416	33.0456	29.7938
1.90004	30.673	32.9791	29.8311
2.00004	30.6483	32.9129	29.4839
2.10004	30.7468	33.0202	29.6699
2.20004	30.6004	33.0379	29.8585
2.30005	30.5242	33.2353	30.0811
2.40005	30.5969	33.2093	30.2429
2.50005	30.6066	33.0163	30.3952
2.60005	30.4503	32.9261	30.6243
2.70005	30.7298	33.146	30.433
2.80006	30.7065	33.1647	30.0552
2.90006	30.8237	33.1928	29.9499
3.00006	30.5748	33.069	30.1274
3.10006	30.506	33.0931	30.5041
3.20006	30.5921	33.1409	30.7108
3.30007	30.5899	33.0527	30.6001
3.40007	30.6412	32.9552	30.5465
3.50007	30.5721	32.9364	30.7159
3.60007	30.5101	32.9165	30.3787
3.70007	30.498	32.8184	30.6707
3.80008	30.5061	32.7465	30.3844
3.90008	30.4874	33.0442	30.2775
4.00008	30.5411	32.8752	30.4286
4.10008	30.2982	32.807	30.7424
4.20008	30.4008	32.8185	30.6153
4.30009	30.5348	32.8048	30.0058
4.40009	30.5435	32.8561	30.3531
4.50009	30.7828	32.9208	30.2728
4.60009	30.5891	32.9187	30.2099
4.70009	30.3874	32.9481	30.0165
4.8001	30.4148	32.9045	29.761
4.9001	30.3842	32.8901	29.7868
5.0001	30.4052	32.8923	30.1705
5.1001	30.592	32.9768	30.0911
5.2001	30.5876	32.8317	30.4274
5.30011	30.6621	32.8977	30.3977
5.40011	30.7428	32.8365	30.2837
5.50011	30.5223	33.045	30.3364
5.60011	30.5185	32.811	30.264
5.70011	30.5455	32.7694	30.4749
5.80012	30.6168	32.936	30.5452
5.90012	30.4747	32.9807	30.6094
6.00012	30.5232	32.864	30.3252
6.10012	30.5653	32.9644	30.4949
6.20012	30.6316	33.0295	30.3223
6.30013	30.6673	32.8827	30.5925
6.40013	30.4278	33.1831	30.3546
6.50013	30.6194	32.7424	29.927
6.60013	30.5105	32.7231	30.3246
6.70013	30.5451	32.75	29.6358
6.80014	30.4137	32.8385	30.1519
6.90014	30.4667	32.881	30.6888
7.00014	30.417	32.6975	30.5991
7.10014	30.356	32.8472	30.2815
7.20014	30.4711	32.9258	30.6686
7.30015	30.4288	33.0697	30.3653
7.40015	30.4103	32.8219	30.6644
7.50015	30.433	32.6609	30.7249
7.60015	30.3612	32.8471	30.8287
7.70015	30.4112	32.6506	30.9534
7.80016	30.4458	32.6734	30.9074
7.90016	30.6852	32.6127	30.8849
8.00016	30.5179	32.7782	30.3108
8.10016	30.591	32.7131	30.3415
8.20016	30.7911	32.8917	30.4371
8.30017	30.7188	32.7978	30.4786
8.40017	30.8361	32.7614	30.0214
8.50017	30.8198	32.8413	30.659
8.60017	30.7346	32.75	30.1072
8.70017	30.6936	32.896	30.3957
8.80018	30.6108	32.7587	30.1435
8.90018	30.7124	32.7967	30.091
9.00018	30.4886	32.9907	30.2405
9.10018	30.5695	33.0481	29.8877
9.20018	30.7023	32.7936	30.0515
9.30019	30.6003	32.871	30.2787
9.40019	30.6841	32.7805	30.4615
9.50019	30.8173	32.94	29.9519
9.60019	30.6251	32.797	30.1171
9.70019	30.8092	32.7402	30.4857
9.8002	30.8019	32.955	30.5289
9.9002	30.5936	32.7682	30.6465
10.0002	30.5973	32.8714	30.1527
10.1002	30.6497	32.9104	30.1514
10.2002	30.7061	32.9362	29.9753
10.3002	30.6976	32.8515	29.9994
10.4002	30.7202	32.7802	29.9508
10.5002	30.549	32.8872	30.298
10.6002	30.4881	32.9316	30.2259
10.7002	30.6057	32.827	29.8126
10.8002	30.6103	32.9485	30.2451
10.9002	30.7758	32.7728	30.2398
11.0002	30.7871	32.9661	30.3382
11.1002	30.7547	32.9084	30.4567
11.2002	30.6933	32.9014	30.7483
11.3002	30.5976	32.7329	30.7344
11.4002	30.6933	32.6977	30.21
11.5002	30.7045	32.8849	30.3745
11.6002	30.9362	32.7338	30.1955
11.7002	30.9452	32.8	29.9598
11.8002	31.0235	32.7523	30.5452
11.9002	31.0658	32.6593	30.2671
12.0002	30.9083	32.8893	30.639
12.1002	30.9362	32.9221	30.93
12.2002	30.8561	33.2047	30.7334
12.3002	30.8448	33.1635	30.9583
12.4002	30.861	33.1341	30.5781
12.5002	30.9381	33.1342	30.5164
12.6003	30.853	33.1095	30.0913
12.7003	30.8417	33.0562	30.4547
12.8003	30.9913	33.0609	30.4192
12.9003	30.9474	32.993	30.2604
13.0003	30.7396	32.7312	30.1363
13.1003	31.0439	33.102	29.5337
13.2003	30.7799	33.0717	30.3526
13.3003	30.8472	33.0673	30.1999
13.4003	30.6293	33.1816	30.1244
13.5003	30.6872	33.2964	30.042
13.6003	30.7903	33.2107	30.0838
13.7003	30.8214	33.4598	30.365
13.8003	30.7395	33.4662	30.211
13.9003	30.9626	33.4769	30.1498
14.0003	30.9819	33.4192	29.8735
14.1003	30.8476	33.6274	29.9229
14.2003	30.9885	33.4072	30.3236
14.3003	31.0563	33.4227	30.6768
14.4003	31.0349	33.5073	30.6085
14.5003	30.9583	33.3343	30.0451
14.6003	31.04	33.2761	30.0876
14.7003	31.015	33.1126	30.4846
14.8003	30.9152	33.0535	29.9339
14.9003	30.7359	33.2495	30.1105
15.0003	31.0831	33.1096	29.9224
15.1003	30.9528	32.9466	30.3416
15.2003	30.8859	33.1028	30.2471
15.3003	30.7702	33.2272	30.0343
15.4003	30.7582	33.2732	30.5854
15.5003	30.7863	33.1518	29.9946
15.6003	31.0984	33.2606	30.19
15.7003	30.9385	33.2828	29.9408
15.8003	30.7641	33.2655	30.2067
15.9003	31.0613	33.2427	30.1269
16.0003	30.9288	33.3575	30.0705
16.1003	31.0055	33.0197	29.8439
16.2003	31.199	33.2557	30.1581
16.3003	30.9539	33.3007	29.8626
16.4003	31.0617	33.2475	30.0812
16.5003	31.0173	33.3033	29.8691
16.6003	30.9327	33.3686	29.9159
16.7003	31.0657	33.5041	29.8561
16.8003	30.9459	33.4554	30.0906
16.9003	30.9125	33.5938	29.9657
17.0003	31.0142	33.4264	30.0539
17.1003	30.879	33.4243	30.1258
17.2003	31.0906	33.3948	30.2036
17.3003	30.9787	33.1718	30.424
17.4003	30.743	33.2583	30.3752
17.5004	30.708	33.2906	30.3482
17.6004	30.9268	33.4308	30.5107
17.7004	30.9805	33.468	30.69
17.8004	31.0595	33.3976	30.6359
17.9004	30.8457	33.4508	30.0951
18.0004	30.9673	33.2996	30.1495
18.1004	30.8066	33.4312	29.8852
18.2004	30.9253	33.4315	30.497
18.3004	30.9058	33.4314	30.5146
18.4004	30.6193	33.3651	30.0072
18.5004	30.5043	33.5946	30.0947
18.6004	30.8356	33.482	30.5189
18.7004	30.845	33.4904	30.6887
18.8004	30.9567	33.2704	30.5239
18.9004	31.0242	33.2894	30.4809
19.0004	30.7152	33.2996	30.1822
19.1004	30.8064	33.312	30.3142
19.2004	30.7869	33.3714	30.0992
19.3004	30.834	33.5925	29.9088
19.4004	30.6981	33.6125	30.1442
19.5004	30.7563	33.586	29.8227
19.6004	30.6924	33.6077	29.6785
19.7004	30.9022	33.6354	29.9335
19.8004	30.9056	33.642	30.067
19.9004	30.8958	33.6518	29.9131
20.0004	30.8401	33.7204	29.7879
20.1004	31.0395	33.585	30.6635
20.2004	30.9859	33.3733	30.4871
20.3004	30.8726	33.6004	30.8655
20.4004	30.7321	33.4874	30.3764
20.5004	30.7838	33.5366	30.8093
20.6004	30.6868	33.3484	30.3762
20.7004	30.7595	33.2658	30.5061
20.8004	30.6438	33.2599	30.0838
20.9004	30.6147	33.3246	30.0967
21.0004	30.45	33.6522	29.9171
21.1004	30.4967	33.4159	30.2911
21.2004	30.6153	33.4161	30.2302
21.3004	30.6749	33.2764	29.9204
21.4004	30.5266	33.0443	30.3933
21.5004	30.6687	32.9931	30.5145
21.6004	30.5245	33.281	30.0916
21.7004	30.6436	33.2018	30.2979
21.8004	30.8142	33.273	30.4868
21.9004	30.7868	33.3572	31.1473
22.0004	30.6221	33.161	30.7967
22.1004	30.7039	33.2221	30.4499
22.2004	30.6599	33.3646	30.4794
22.3004	30.7275	33.2281	30.2508
22.4004	30.7525	33.5876	30.4378
22.5005	30.6922	33.4965	30.3273
22.6005	30.792	33.5494	30.094
22.7005	30.5262	33.2516	29.7486
22.8005	30.7348	33.175	30.0922
22.9005	30.6639	33.3707	30.196
23.0005	30.6695	33.279	30.2198
23.1005	30.594	33.3583	29.9821
23.2005	30.6806	33.2761	29.8585
23.3005	30.5562	33.273	30.1935
23.4005	30.5683	33.2987	30.6745
23.5005	30.7583	33.1448	30.2767
23.6005	30.746	33.1772	29.6771
23.7005	30.5561	33.3217	29.749
23.8005	30.4881	33.2091	29.7118
23.9005	30.3811	33.4834	29.9255
24.0005	30.6209	33.3993	29.6838
24.1005	30.5634	33.4323	29.8832
24.2005	30.7075	33.4353	29.8811
24.3005	30.4799	33.2953	30.014
24.4005	30.4848	33.3694	29.5905
24.5005	30.3282	33.4409	29.6687
24.6005	30.1652	33.6096	29.6211
24.7005	30.3272	33.4435	29.8312
24.8005	30.0706	33.5128	29.7434
24.9005	30.3866	33.4049	30.298
25.0005	30.5891	33.4637	29.9625
25.1005	30.6138	33.432	29.9944
25.2005	30.6141	33.31	29.4455
25.3005	30.5301	33.7128	29.5702
25.4005	30.5354	33.7727	29.5392
25.5005	30.6315	33.5605	29.6877
25.6005	30.5999	33.4999	29.8512
25.7005	30.5058	33.5244	29.8158
25.8005	30.6061	33.5681	30.1037
25.9005	30.3924	33.5644	30.2452
26.0005	30.4556	33.5865	30.2571
26.1005	30.5667	33.6603	29.7816
26.2005	30.4851	33.507	30.0665
26.3005	30.6286	33.6451	29.8982
26.4005	30.5605	33.4772	29.6841
26.5005	30.5407	33.4852	29.5181
26.6005	30.3702	33.5185	29.3898
26.7005	30.552	33.4711	29.8516
26.8005	30.5811	33.5637	29.242
26.9005	30.5515	33.5317	29.0048
27.0005	30.5456	33.543	28.9099
27.1005	30.3667	33.5813	28.935
27.2005	30.3742	33.6772	29.4592
27.3005	30.3587	33.6262	29.5464
27.4005	30.3633	33.6333	29.3308
27.5006	30.3025	33.5533	28.8595
27.6006	30.2736	33.5197	28.7215
27.7006	30.2726	33.4332	28.5822
27.8006	30.3428	33.6225	28.6351
27.9006	30.3862	33.3882	28.8085
28.0006	30.4721	33.5366	29.0949
28.1006	30.4824	33.6279	28.8712
28.2006	30.2818	33.545	28.7894
28.3006	30.1963	33.4356	28.8467
28.4006	30.4003	33.5277	28.956
28.5006	30.5912	33.6709	28.8315
28.6006	30.4384	33.6202	28.7374
28.7006	30.3921	33.4721	28.8185
28.8006	30.3999	33.6538	28.8897
28.9006	30.3712	33.755	29.2053
29.0006	30.2653	33.8323	29.5112
29.1006	30.4344	33.6803	29.8404
29.2006	30.5525	33.6391	29.6589
29.3006	30.3639	33.8567	29.4838
29.4006	30.2605	33.7399	29.1971
29.5006	30.3409	33.7876	30.0244
29.6006	30.3265	33.7668	29.6601
29.7006	30.2577	33.7016	30.1014
29.8006	30.37	33.795	30.1909
29.9006	30.4036	33.7484	30.0092
30.0006	30.3303	33.5703	30.121
30.1006	30.1993	33.7073	30.2153
30.2006	30.157	33.6934	30.5306
30.3006	30.2193	33.7094	30.5124
30.4006	30.0842	33.6623	29.8612
30.5006	30.1606	33.695	30.0668
30.6006	30.2229	33.5226	29.9531
30.7006	30.1567	33.7352	29.8459
30.8006	30.3277	33.4526	29.9661
30.9006	30.1782	33.5619	29.8777
31.0006	30.2145	33.6472	30.1557
31.1006	30.1477	33.5987	29.788
31.2006	30.2334	33.4122	29.9632
31.3006	29.9308	33.4051	29.8636
31.4006	30.0882	33.4398	29.6672
31.5006	30.1332	33.4949	29.9305
31.6006	30.0314	33.4297	29.8181
31.7006	30.2249	33.6773	30.0277
31.8006	30.1927	33.6354	30.0401
31.9006	30.132	33.6716	30.1902
32.0006	30.1518	33.5032	30.1873
32.1006	30.1546	33.4568	30.1112
32.2006	30.0478	33.3632	30.0286
32.3006	30.0838	33.2947	30.2018
32.4006	30.3311	33.1192	29.8749
32.5007	30.1979	33.1746	29.7044
32.6007	30.1268	33.1385	29.7337
32.7007	30.228	33.4316	30.013
32.8007	30.1697	33.3048	29.7352
32.9007	30.194	33.3506	29.7929
33.0007	30.3177	33.2985	29.5828
33.1007	30.2788	33.283	29.7677
33.2007	30.2778	33.4298	29.4308
33.3007	30.0875	33.5749	29.5665
33.4007	30.1186	33.5762	29.7033
33.5007	30.2349	33.3893	29.6452
33.6007	30.2096	33.4015	29.7651
33.7007	30.2255	33.3017	29.9453
33.8007	29.9058	33.4094	30.0277
33.9007	30.1676	33.4311	29.8071
34.0007	29.9627	33.5154	29.6885
34.1007	30.0944	33.5397	29.3715
34.2007	30.2602	33.4311	29.3843
34.3007	30.2957	33.5399	29.4396
34.4007	30.2548	33.5904	29.6575
34.5007	30.0428	33.5262	29.3683
34.6007	30.1094	33.4334	29.7271
34.7007	30.1094	33.6738	29.9807
34.8007	30.0508	33.6302	30.0614
34.9007	30.1769	33.8779	29.9153
35.0007	30.1138	33.6025	30.0438
35.1007	30.1141	33.5684	29.8997
35.2007	29.9956	33.7093	29.8606
35.3007	30.01	33.6062	30.2703
35.4007	30.0992	33.4829	30.5184
35.5007	30.2275	33.4904	30.1469
35.6007	30.1034	33.5242	30.5365
35.7007	30.0603	33.8805	30.3449
35.8007	30.1159	33.5556	30.2344
35.9007	30.1634	33.6374	29.9957
36.0007	30.199	33.6901	30.4829
36.1007	29.9324	33.8867	30.4322
36.2007	30.0195	33.8055	30.3629
36.3007	29.9339	33.7087	30.2071
36.4007	30.0377	33.5966	29.6992
36.5007	29.9053	33.5697	29.9433
36.6007	30.0728	33.5741	29.6263
36.7007	30.1175	33.553	29.6757
36.8007	30.0672	33.4183	29.4655
36.9007	30.123	33.4098	29.8891
37.0007	30.0361	33.3981	29.9079
37.1007	30.1211	33.4824	29.5514
37.2007	30.1081	33.4489	29.9648
37.3007	30.2354	33.3907	30.084
37.4007	30.1509	33.4069	30.114
37.5007	30.0614	33.5289	30.4793
37.6008	30.1889	33.3626	30.6557
37.7008	30.1357	33.5857	30.4106
37.8008	30.23	33.5587	30.1398
37.9008	30.12	33.624	30.4113
38.0008	29.8995	33.353	29.6927
38.1008	29.9664	33.4079	29.9765
38.2008	29.9526	33.5243	29.9156
38.3008	30.1483	33.3459	30.1389
38.4008	30.1959	33.5793	29.7928
38.5008	30.0717	33.4948	29.9347
38.6008	30.0479	33.4402	30.3877
38.7008	29.9601	33.1828	30.5559
38.8008	29.9505	33.349	29.8619
38.9008	30.043	33.2359	29.8059
39.0008	30.154	33.2712	29.7614
39.1008	29.9733	33.2341	29.5323
39.2008	29.8833	33.3944	29.9746
39.3008	30.0566	33.2895	30.0159
39.4008	30.1364	33.4542	29.6738
39.5008	29.8469	33.2416	29.8969
39.6008	30.0879	33.3644	29.4407
39.7008	30.041	33.2502	29.5461
39.8008	29.9759	33.1625	29.6321
39.9008	30.0083	33.2558	30.0679
40.0008	30.0318	33.2352	29.7968
40.1008	30.0888	33.1662	30.3765
40.2008	30.0117	33.1964	30.4027
40.3008	29.9892	33.2765	30.3388
40.4008	29.9997	33.0654	30.2205
40.5008	29.9428	33.0466	30.0415
40.6008	30.1691	33.0683	30.3355
40.7008	30.0326	33.1572	30.3178
40.8008	29.8381	33.2184	30.6316
40.9008	30.0626	33.1679	30.2257
41.0008	29.9122	33.1989	29.9093
41.1008	29.9827	33.3118	30.3744
41.2008	29.9461	33.1694	30.8048
41.3008	30.1652	33.2275	31.2314
41.4008	30.0013	33.3361	30.8873
41.5008	30.0725	33.4682	30.7099
41.6008	29.9878	33.3461	30.5606
41.7008	30.0162	33.3498	30.6722
41.8008	30.0369	33.289	30.7668
41.9008	30.0029	33.2802	31.0368
42.0008	30.1588	33.2915	31.3407
42.1008	29.9985	33.3288	31.2384
42.2008	30.0563	33.3316	31.2268
42.3008	30.2135	33.28	31.3855
42.4008	30.1272	33.529	31.4107
42.5008	30.1432	33.4509	31.0542
42.6009	30.3172	33.374	30.9696
42.7009	30.2524	33.4647	30.7817
42.8009	30.1265	33.5217	31.1354
42.9009	30.0412	33.4837	31.3118
43.0009	29.95	33.3739	31.1626
43.1009	30.0878	33.3891	31.6954
43.2009	30.1469	33.3161	31.1207
43.3009	30.2824	33.1887	31.3203
43.4009	30.198	33.3012	30.882
43.5009	30.1585	33.373	31.5516
43.6009	30.1028	33.3346	31.3702
43.7009	30.0226	33.3027	31.1785
43.8009	30.1846	33.3042	31.0048
43.9009	30.006	33.4936	31.294
44.0009	30.1453	33.1952	31.4309
44.1009	30.1017	33.2404	31.4583
44.2009	30.0305	33.211	31.2797
44.3009	30.1778	33.1602	31.5129
44.4009	30.1664	33.3205	31.6048
44.5009	30.0121	33.3019	31.6248
44.6009	30.1745	33.2587	31.5274
44.7009	30.0568	33.2406	31.0403
44.8009	30.2059	33.2082	30.7355
44.9009	30.1468	33.1493	30.8963
45.0009	30.0873	33.2344	31.0577
45.1009	30.2573	33.2509	31.2422
45.2009	30.1187	33.0213	30.7205
45.3009	30.077	33.4759	30.7536
45.4009	30.188	33.318	30.2269
45.5009	29.9075	33.2809	30.3061
45.6009	30.0028	33.4114	30.8361
45.7009	30.002	33.4169	30.4397
45.8009	30.0675	33.5035	30.2767
45.9009	30.2844	33.3462	29.7925
46.0009	30.4047	33.247	29.911
46.1009	30.144	33.2697	29.9885
46.2009	30.2052	33.3103	30.2533
46.3009	30.265	33.2373	30.3857
46.4009	30.1915	33.1549	30.5905
46.5009	30.3478	33.3393	30.0774
46.6009	30.1392	33.2882	30.1429
46.7009	30.3453	33.226	30.015
46.8009	30.1507	33.4424	30.1195
46.9009	30.051	33.3415	29.7549
47.0009	30.2111	33.348	29.3329
47.1009	30.3126	33.4504	29.822
47.2009	30.1589	33.5045	29.7503
47.3009	30.2077	33.4507	30.1975
47.4009	30.1765	33.3449	30.4964
47.501	30.1049	33.4447	30.6511
47.601	30.0601	33.5262	30.4469
47.701	30.2335	33.5482	30.6704
47.801	30.0766	33.3668	30.679
47.901	30.1958	33.3458	30.3941
48.001	30.0236	33.5051	30.4376
48.101	30.3179	33.3937	29.8648
48.201	30.1134	33.361	29.8264
48.301	30.1829	33.3298	29.8796
48.401	30.1873	33.5163	30.0769
48.501	30.2292	33.441	30.3535
48.601	29.9722	33.3823	30.1914
48.701	30.2478	33.3212	30.2317
48.801	30.0772	33.4685	29.947
48.901	30.091	33.3616	29.7141
49.001	30.0661	33.4889	29.7537
49.101	30.1589	33.4643	29.5021
49.201	30.1328	33.5031	30.0713
49.301	30.0891	33.5593	30.0163
49.401	30.2144	33.2299	30.5088
49.501	30.2592	33.14	30.8016
49.601	30.1968	33.4307	31.196
49.701	30.1552	33.365	30.5408
49.801	30.1862	33.4852	30.5526
49.901	30.2046	33.4959	30.7779
50.001	30.3338	33.443	30.3379
50.101	30.3169	33.2759	30.316
50.201	30.3737	33.4193	30.0467
50.301	30.2681	33.4139	30.7817
50.401	30.0809	33.3563	30.2128
50.501	30.0826	33.3947	30.4817
50.601	30.0095	33.2673	30.0712
50.701	30.2377	33.4361	30.5484
50.801	30.1193	33.5172	30.3422
50.901	30.1143	33.3566	29.9387
51.001	30.143	33.4261	30.3162
51.101	30.1366	33.5672	30.6155
51.201	30.1117	33.3864	30.3977
51.301	30.1589	33.4398	30.2325
51.401	30.0611	33.3488	30.3474
51.501	29.9241	33.4607	30.4775
51.601	30.0775	33.4602	30.9891
51.701	30.0183	33.4979	30.699
51.801	30.0746	33.6044	30.6401
51.901	30.1062	33.4822	30.7056
52.001	30.1485	33.5208	30.7834
52.101	30.1647	33.5044	30.7884
52.201	30.1875	33.4475	30.7872
52.301	30.1423	33.458	30.9069
52.401	30.2116	33.4432	30.8254
52.501	30.1652	33.361	30.1951
52.6011	30.1468	33.3824	29.9695
52.7011	30.1771	33.3732	30.3686
52.8011	30.1172	33.3271	30.5599
52.9011	30.1765	33.4272	30.195
53.0011	30.0981	33.3697	30.3532
53.1011	29.8764	33.4067	30.0061
53.2011	30.1678	33.3111	30.4034
53.3011	30.1723	33.2503	30.1582
53.4011	30.0978	33.5153	30.0067
53.5011	30.0238	33.0735	30.4316
53.6011	30.2533	33.3032	30.4254
53.7011	30.1799	33.35	30.5525
53.8011	30.2251	33.3573	30.4741
53.9011	30.2927	33.4061	30.181
54.0011	30.1627	33.1563	30.3923
54.1011	30.1458	33.2798	30.3078
54.2011	30.2722	33.2503	30.3315
54.3011	30.1308	33.2577	30.3527
54.4011	30.1618	33.4511	30.6832
54.5011	30.1589	33.3917	30.4834
54.6011	30.1164	33.5308	30.5127
54.7011	30.0538	33.3512	30.5195
54.8011	30.2413	33.0429	30.6078
54.9011	30.062	33.2789	30.8757
55.0011	29.9905	33.3916	30.6249
55.1011	30.0798	33.4739	30.5196
55.2011	29.962	33.3993	30.6519
55.3011	30.0044	33.5693	30.4028
55.4011	30.0709	33.4779	30.1404
55.5011	30.1831	33.3392	30.172
55.6011	30.1325	33.3833	30.0021
55.7011	30.0039	33.4061	30.1419
55.8011	30.1186	33.6973	30.3669
55.9011	30.1552	33.3378	30.6652
56.0011	30.2003	33.4266	30.4618
56.1011	30.3328	33.5837	30.5944
56.2011	30.3999	33.3671	30.608
56.3011	30.4891	33.4349	30.7957
56.4011	30.4472	33.4647	30.6388
56.5011	30.3293	33.4916	30.8934
56.6011	30.2874	33.4746	30.5058
56.7011	30.4201	33.471	30.5101
56.8011	30.3103	33.3627	30.5788
56.9011	30.161	33.3782	30.5874
57.0011	30.2039	33.5563	30.4298
57.1011	30.1463	33.4593	30.3263
57.2011	30.202	33.6109	30.4343
57.3011	30.2559	33.6362	30.6398
57.4011	30.0804	33.5088	30.8156
57.5012	30.2356	33.5583	30.4559
57.6012	30.1879	33.4173	30.7755
57.7012	30.2159	33.4853	30.8737
57.8012	30.2752	33.4764	30.6065
57.9012	30.2824	33.3227	30.7043
58.0012	30.15	33.2929	30.4629
58.1012	30.0567	33.3615	30.624
58.2012	30.0427	33.4867	30.7092
58.3012	30.0347	33.254	30.6043
58.4012	30.3078	33.4797	30.8798
58.5012	30.263	33.4788	30.6397
58.6012	30.3061	33.5553	30.559
58.7012	30.2508	33.3715	30.1114
58.8012	30.3956	33.4803	30.324
58.9012	30.3364	33.4789	30.5869
59.0012	30.1993	33.4129	31.0156
59.1012	30.1161	33.4998	30.7619
59.2012	30.1213	33.4644	30.762
59.3012	30.2068	33.3334	30.6643
59.4012	30.377	33.2557	30.8015
59.5012	30.167	33.2556	30.6734
59.6012	29.9859	33.1655	30.5848
59.7012	30.0909	33.1529	30.7572
59.8012	29.9901	33.3714	30.7141
59.9012	30.0455	33.3739	30.6665
60.0012	29.9185	33.5706	30.425
60.1012	29.9232	33.3034	30.172
60.2012	29.886	33.3709	30.5238
60.3012	30.0067	33.4986	30.241
60.4012	29.932	33.4387	30.5288
60.5012	30.0333	33.5107	30.4144
60.6012	29.9647	33.5475	30.3781
60.7012	30.1571	33.5352	30.063
60.8012	30.0409	33.2702	30.0413
60.9012	30.1587	33.355	29.7182
61.0012	30.2029	33.1937	29.5759
61.1012	30.0631	33.3691	29.9052
61.2012	30.183	33.3761	29.824
61.3012	30.1708	33.4785	30.2232
61.4012	30.1913	33.4623	30.5009
61.5012	29.9866	33.4664	30.5468
61.6012	29.9196	33.509	30.6768
61.7012	30.4327	33.5267	30.3856
61.8012	30.0138	33.5794	30.3336
61.9012	30.0209	33.4759	30.4212
62.0012	30.1395	33.4572	30.3486
62.1012	30.0891	33.6154	30.0916
62.2012	30.2213	33.6186	30.1432
62.3012	30.1506	33.5263	30.425
62.4012	30.0943	33.6326	30.3171
62.5012	30.1562	33.5961	30.2206
62.6013	30.1359	33.6798	29.8396
62.7013	30.1985	33.561	30.022
62.8013	30.0794	33.6118	29.8554
62.9013	30.3436	33.6828	29.5897
63.0013	30.2288	33.7342	29.5534
63.1013	30.2061	33.5245	30.0546
63.2013	30.3059	33.4202	30.1008
63.3013	30.314	33.6595	30.2116
63.4013	30.3172	33.6617	30.1808
63.5013	30.1939	33.7886	30.511
63.6013	30.0969	33.4941	30.1041
63.7013	30.1493	33.8273	30.1799
63.8013	30.0218	33.8645	30.2804
63.9013	30.2135	33.7126	30.7301
64.0013	30.1971	33.6604	31.2334
64.1013	30.1163	33.7676	30.9175
64.2013	30.1069	33.6794	30.5952
64.3013	30.0711	33.6	30.8143
64.4013	29.9462	33.8103	30.7339
64.5013	30.1399	33.7071	30.5062
64.6013	30.0836	33.6383	30.4097
64.7013	30.0252	33.5575	30.1626
64.8013	29.8369	33.3742	30.193
64.9013	29.9075	33.5145	30.018
65.0013	29.9245	33.343	30.4651
65.1013	29.806	33.4019	30.273
65.2013	29.8977	33.4121	29.977
65.3013	30.1275	33.2336	29.5223
65.4013	29.9981	33.3614	29.7223
65.5013	29.8775	33.3402	29.6301
65.6013	29.8323	33.5401	29.9319
65.7013	29.9224	33.4495	29.7777
65.8013	29.8102	33.3869	29.9432
65.9013	29.8968	33.3999	30.149
66.0013	29.8696	33.4131	30.4219
66.1013	29.8326	33.5882	30.0771
66.2013	29.8024	33.5923	29.8707
66.3013	29.629	33.544	30.1471
66.4013	29.9103	33.6136	30.0542
66.5013	29.8071	33.5702	30.1375
66.6013	29.8045	33.4962	30.1464
66.7013	29.637	33.33	30.3312
66.8013	29.5687	33.4268	30.326
66.9013	29.6796	33.4215	30.3712
67.0013	29.8456	33.3759	30.7555
67.1013	29.8794	33.36	30.7278
67.2013	29.9171	33.492	30.8914
67.3013	29.9388	33.4741	30.7172
67.4013	29.9074	33.5889	30.535
67.5014	29.8442	33.6054	30.6663
67.6014	29.8586	33.5702	30.4601
67.7014	29.8322	33.6713	30.5092
67.8014	29.9821	33.5634	30.6944
67.9014	29.8782	33.2775	31.0247
68.0014	29.7102	33.4284	31.0128
68.1014	29.89	33.5401	30.7842
68.2014	29.8485	33.4542	30.821
68.3014	29.8783	33.5324	30.7494
68.4014	29.8369	33.5518	30.4437
68.5014	29.8489	33.4869	30.7519
68.6014	29.9284	33.4184	30.7523
68.7014	29.991	33.3547	30.5336
68.8014	30.0362	33.2957	30.5145
68.9014	29.984	33.254	30.3505
69.0014	30.1416	33.3246	30.4453
69.1014	30.1271	33.4754	30.1831
69.2014	30.0045	33.4212	30.4514
69.3014	30.0394	33.47	30.492
69.4014	29.9324	33.3544	30.8248
69.5014	29.9838	33.298	30.6869
69.6014	29.9443	33.1353	30.941
69.7014	30.1155	33.3549	30.6933
69.8014	29.9357	33.3594	30.8142
69.9014	30.0776	33.3081	31.0435
70.0014	29.9752	33.2301	31.159
70.1014	30.0794	33.3266	30.8206
70.2014	30.0104	33.2015	30.8326
70.3014	30.0249	33.3813	30.5919
70.4014	29.9556	33.3374	30.62
70.5014	29.9746	33.2761	30.2398
70.6014	30.0007	33.414	30.2083
70.7014	30.1567	33.3104	30.0075
70.8014	30.1046	33.3307	30.5236
70.9014	30.1688	33.2731	30.2025
71.0014	29.9555	33.1545	30.119
71.1014	30.0594	33.2358	30.6203
71.2014	29.9578	33.2318	30.8552
71.3014	30.0275	33.4176	30.8886
71.4014	30.0141	33.3675	30.8546
71.5014	29.9606	33.4189	30.7162
71.6014	30.0219	33.257	30.4764
71.7014	29.9636	33.3004	30.982
71.8014	30.0184	33.4769	31.0358
71.9014	30.0623	33.4399	30.7277
72.0014	30.0263	33.2331	30.8036
72.1014	29.8325	33.421	30.9771
72.2014	29.9066	33.3977	30.7793
72.3014	30.0652	33.3599	30.6175
72.4014	29.936	33.3348	30.8589
72.5015	29.9752	33.3513	30.7264
72.6015	30.0322	33.5243	30.5695
72.7015	29.9557	33.3773	30.3333
72.8015	30.0636	33.4177	30.7654
72.9015	29.8977	33.4473	30.5294
73.0015	29.9128	33.4793	30.4295
73.1015	29.9865	33.3338	30.3736
73.2015	30.0959	33.4088	30.0953
73.3015	29.9747	33.5083	30.4694
73.4015	30.0476	33.3908	30.5387
73.5015	30.0662	33.3425	30.3459
73.6015	30.114	33.3809	30.5919
73.7015	30.0787	33.4891	30.5181
73.8015	29.9176	33.4468	30.5862
73.9015	30.0096	33.4403	30.5474
74.0015	29.8646	33.4338	30.2601
74.1015	29.9739	33.4738	30.2734
74.2015	30.075	33.5493	30.579
74.3015	29.9219	33.3995	30.7185
74.4015	29.9881	33.4089	30.8102
74.5015	29.9125	33.4668	30.1777
74.6015	29.9391	33.4173	30.2492
74.7015	30.0088	33.4659	29.9049
74.8015	30.108	33.477	29.6926
74.9015	30.0062	33.4998	29.7993
75.0015	30.0482	33.4159	29.9665
75.1015	30.0923	33.4224	30.5342
75.2015	29.8762	33.3451	30.4355
75.3015	29.8942	33.4868	30.4363
75.4015	30.0133	33.3721	30.4249
75.5015	30.0721	33.4083	30.2605
75.6015	30.0189	33.2986	30.4482
75.7015	29.9114	33.3979	30.5907
75.8015	29.9337	33.4106	30.8323
75.9015	30.1093	33.6648	30.8596
76.0015	30.0778	33.4242	30.4395
76.1015	30.0693	33.2603	30.4074
76.2015	30.0562	33.3206	30.6921
76.3015	30.1435	33.5313	30.6441
76.4015	30.1306	33.5393	30.7911
76.5015	30.254	33.3969	30.6441
76.6015	29.9337	33.4773	30.561
76.7015	29.981	33.5136	30.7258
76.8015	30.041	33.6501	30.7726
76.9015	29.9321	33.4146	30.8192
77.0015	29.9358	33.5104	30.7337
77.1015	29.9578	33.446	31.0445
77.2015	30.022	33.4038	30.8772
77.3015	30.0253	33.4095	31.0973
77.4015	30.087	33.4636	30.6792
77.5015	29.994	33.4915	30.3856
77.6016	30.0334	33.5292	30.4567
77.7016	29.9974	33.4278	30.7326
77.8016	29.9366	33.3172	30.5044
77.9016	29.8217	33.49	30.6219
78.0016	29.9045	33.4141	31.0192
78.1016	29.9237	33.4436	31.2224
78.2016	30.0277	33.3874	31.0883
78.3016	29.9781	33.4315	31.059
78.4016	29.9727	33.2823	30.9876
78.5016	29.8541	33.422	30.6897
78.6016	29.9601	33.3	30.4633
78.7016	30.0641	33.305	30.2522
78.8016	29.8786	33.2054	30.523
78.9016	29.9236	33.4996	30.7494
79.0016	29.8681	33.4951	30.806
79.1016	29.8926	33.3461	31.0602
79.2016	29.7181	33.4331	30.872
79.3016	29.8996	33.3625	30.706
79.4016	29.9013	33.164	30.8168
79.5016	29.9625	33.4047	31.0164
79.6016	29.921	33.3366	30.8258
79.7016	29.9729	33.2903	31.1618
79.8016	29.9118	33.2196	31.0051
79.9016	29.8536	33.016	30.9125
80.0016	29.9132	33.2846	31.2229
80.1016	30.0263	33.1981	31.1845
80.2016	29.8922	33.2656	31.3788
80.3016	29.8565	33.3636	31.1009
80.4016	30.0412	33.2686	30.7102
80.5016	30.047	33.2987	30.9126
80.6016	29.9483	33.3667	30.8756
80.7016	29.9158	33.3004	30.2383
80.8016	30.0047	33.3675	30.6924
80.9016	29.894	33.2709	30.8081
81.0016	29.8535	33.294	30.6481
81.1016	29.8806	33.2777	30.7127
81.2016	29.9923	33.3797	30.3891
81.3016	29.8477	33.2068	30.6683
81.4016	29.9334	33.1754	30.8688
81.5016	30.0385	33.2081	30.3979
81.6016	29.6729	33.1101	30.4059
81.7016	29.8037	33.3329	30.8092
81.8016	29.8969	33.4503	30.6739
81.9016	30.1209	33.321	30.3518
82.0016	29.979	33.2349	30.6484
82.1016	29.8944	33.3705	31.228
82.2016	29.8719	33.1794	31.2618
82.3016	29.9079	33.3227	31.0185
82.4016	29.8792	33.2496	31.1456
82.5016	29.8978	33.2261	30.7549
82.6017	29.8641	33.2514	30.7642
82.7017	29.8003	33.2245	30.9925
82.8017	29.7417	33.2277	30.9173
82.9017	29.7154	33.1881	30.5745
83.0017	29.8226	33.4453	30.5873
83.1017	29.7602	33.3745	30.7318
83.2017	29.7409	33.3854	31.063
83.3017	29.8294	33.4072	30.7432
83.4017	29.7557	33.2464	30.3852
83.5017	29.8098	33.3388	30.9003
83.6017	29.6939	33.4243	31.0081
83.7017	29.6859	33.3007	30.6217
83.8017	29.7035	33.2554	30.5089
83.9017	29.7576	33.3912	30.5518
84.0017	29.7947	33.327	30.8465
84.1017	29.7275	33.3784	31.5562
84.2017	29.8047	33.3602	31.3902
84.3017	29.9132	33.3806	31.2769
84.4017	29.6629	33.2464	31.2581
84.5017	29.7907	33.1998	30.9401
84.6017	29.6765	33.2752	31.0069
84.7017	29.7253	33.328	30.8897
84.8017	29.7438	33.2291	30.8948
84.9017	29.7587	33.389	30.6295
85.0017	29.7691	33.3354	30.8946
85.1017	29.7526	33.4941	30.848
85.2017	29.7177	33.3844	30.2297
85.3017	29.591	33.2823	30.2967
85.4017	29.6389	33.3733	30.3653
85.5017	29.6686	33.2687	30.3206
85.6017	29.6405	33.3056	30.4807
85.7017	29.592	33.3071	30.3836
85.8017	29.5994	33.3906	30.5127
85.9017	29.6144	33.2502	30.3331
86.0017	29.5723	33.2682	30.4014
86.1017	29.6662	33.2607	30.6609
86.2017	29.8198	33.3395	30.6469
86.3017	29.6244	33.3124	31.1686
86.4017	29.725	33.2972	31.2898
86.5017	29.7711	33.1866	31.1316
86.6017	29.8653	33.2687	30.6622
86.7017	29.8162	33.1779	30.8717
86.8017	29.7141	33.2241	30.7735
86.9017	29.7486	33.3548	30.1952
87.0017	29.79	33.2218	30.4444
87.1017	29.6719	33.2786	30.4346
87.2017	29.8246	33.3417	30.4382
87.3017	29.6261	33.2626	30.8429
87.4017	29.711	33.2957	30.9747
87.5018	29.7145	33.2783	31.2243
87.6018	29.7779	33.4232	31.1536
87.7018	29.9621	33.274	30.9019
87.8018	29.7182	33.1062	30.9693
87.9018	29.747	33.3592	30.859
88.0018	29.8356	33.2067	30.7147
88.1018	29.6568	33.1258	30.5474
88.2018	29.6769	33.2735	30.4099
88.3018	29.7864	33.1882	30.7213
88.4018	29.7214	33.3124	30.6146
88.5018	29.7742	33.3858	30.9768
88.6018	29.6762	33.25	30.4613
88.7018	29.8949	33.4349	30.4259
88.8018	29.7147	33.3935	30.4057
88.9018	29.7559	33.3824	30.4092
89.0018	29.6255	33.2975	30.0723
89.1018	29.6844	33.3908	30.1998
89.2018	29.7289	33.3369	30.6974
89.3018	29.8168	33.3049	31.2122
89.4018	30.0621	33.2932	30.4131
89.5018	29.846	33.2854	30.5646
89.6018	29.8964	33.331	30.705
89.7018	29.8408	33.4196	30.3902
89.8018	29.7894	33.418	30.617
89.9018	30.0509	33.3553	30.6951
90.0018	29.896	33.4426	31.3778
90.1018	29.9085	33.3822	31.0609
90.2018	30.0835	33.1943	30.7403
90.3018	29.9322	33.314	30.4098
90.4018	29.9256	33.3592	30.9034
90.5018	30.0745	33.4363	31.1944
90.6018	30.0247	33.2812	31.1281
90.7018	29.8818	33.3806	30.9063
90.8018	29.9145	33.4016	31.0709
90.9018	29.9124	33.4465	31.1666
91.0018	30.0521	33.4646	31.1544
91.1018	30.0112	33.3246	31.188
91.2018	29.861	33.3544	30.8821
91.3018	29.9577	33.2247	31.1788
91.4018	29.967	33.3203	31.3193
91.5018	30.0123	33.2724	31.7497
91.6018	29.9839	33.2884	31.8694
91.7018	29.9163	33.4167	31.251
91.8018	30.0061	33.4235	31.509
91.9018	29.9031	33.3681	31.1714
92.0018	29.958	33.4489	31.325
92.1018	29.9303	33.4984	30.794
92.2018	29.8581	33.4183	31.2622
92.3018	29.9343	33.3157	31.2417
92.4018	29.9429	33.233	30.9739
92.5019	29.7375	33.2737	30.7622
92.6019	29.7969	33.2498	30.5322
92.7019	29.7235	33.3637	30.846
92.8019	29.852	33.2439	31.1674
92.9019	29.7772	33.1618	30.6689
93.0019	29.8328	33.3946	30.7506
93.1019	29.8541	33.3498	30.3897
93.2019	29.8685	33.3664	30.8785
93.3019	29.9448	33.3372	30.8896
93.4019	29.9013	33.4167	30.5637
93.5019	29.9497	33.4775	30.4471
93.6019	29.8581	33.3815	30.622
93.7019	29.8513	33.4804	30.7448
93.8019	29.827	33.5348	30.9623
93.9019	29.9569	33.3557	31.1063
94.0019	29.9177	33.355	30.9515
94.1019	30.0677	33.3349	31.3151
94.2019	29.9033	33.2657	31.0935
94.3019	29.9551	33.3798	30.6234
94.4019	29.8544	33.3858	30.4879
94.5019	30.0161	33.2421	30.5638
94.6019	29.8701	33.4502	30.9538
94.7019	29.814	33.3338	31.157
94.8019	29.9683	33.3616	31.0186
94.9019	29.8761	33.3107	30.8464
95.0019	29.9385	33.37	30.5107
95.1019	29.9005	33.3649	30.8765
95.2019	29.8761	33.4267	30.9882
95.3019	29.8311	33.3732	31.0123
95.4019	29.8102	33.2346	31.4405
95.5019	29.9578	33.3493	31.299
95.6019	30.0499	33.2415	31.3387
95.7019	30.02	33.2589	31.584
95.8019	30.0088	33.3013	31.2371
95.9019	30.0243	33.2283	31.4051
96.0019	29.9448	33.1666	31.6098
96.1019	29.9791	33.3979	31.5457
96.2019	30.0037	33.2901	31.1216
96.3019	29.8553	33.1582	31.1404
96.4019	30.0134	33.34	30.4553
96.5019	29.9051	33.4695	30.449
96.6019	29.7987	33.3347	30.506
96.7019	29.9904	33.2551	30.5759
96.8019	29.8657	33.3494	31.1026
96.9019	30.0923	33.4189	30.8549
97.0019	30.031	33.355	30.6222
97.1019	29.9915	33.4213	30.7584
97.2019	29.9348	33.2194	30.621
97.3019	29.9322	33.3487	30.6056
97.4019	29.8259	33.2496	31.0659
97.5019	30.004	33.2294	31.5464
97.602	30.0118	33.3944	31.9617
97.702	29.7582	33.2774	31.5652
97.802	29.9533	33.4316	31.2645
97.902	29.8794	33.3221	31.3488
98.002	29.9189	33.3945	31.2658
98.102	29.9864	33.3207	31.5133
98.202	29.9696	33.2354	31.6522
98.302	30.1745	33.3349	31.6486
98.402	29.9789	33.4462	31.9016
98.502	30.0622	33.3435	31.4057
98.602	30.2209	33.3076	31.6054
98.702	30.1205	33.2326	31.4478
98.802	30.1292	33.109	31.7339
98.902	30.0544	33.4095	30.9613
99.002	30.066	33.4689	31.1636
99.102	30.0213	33.2307	31.5491
99.202	29.9918	33.3007	31.3702
99.302	30.1114	33.3393	30.8978
99.402	30.3715	33.4907	30.784
99.502	30.0375	33.4248	30.6965
99.602	30.0524	33.3171	31.0603
99.702	30.0941	33.3571	31.0485
99.802	30.0852	33.3852	31.0906
99.902	30.0656	33.6027	31.03
100	30.125	33.3152	30.9779

## Sheet: RMSF
Residue Index	TLR2	TLR3	TLR4
0		5.611
1		4.68169
2		3.68082
3		3.76794
4		3.23567
5		3.3185
6		2.0267
7		1.3815
8		1.26827
9		1.19155
10		1.92206
11		1.50184
12		2.06964
13		1.34074
14		1.515
15		2.25353
16		1.79212
17		1.37871
18		1.95792
19		2.0445
20		1.72474
21		1.7
22		1.90757
23		2.13586
24		1.48884
25		1.72271
26	3.83767	1.73188	3.96233
27	2.46982	1.13532	3.4294
28	1.83168	1.03879	3.2525
29	2.22736	1.25789	2.9221
30	1.5256	1.091	3.31681
31	1.73933	1.74894	3.4816
32	2.7215	0.945143	3.17837
33	2.06507	1.62212	3.39394
34	1.33029	1.14126	3.61786
35	1.64658	2.17321	3.65229
36	1.287	1.46504	3.43768
37	1.93623	1.35953	3.15764
38	1.47271	1.48914	2.94871
39	2.65936	1.3994	2.88312
40	3.924	1.63	2.5016
41	2.80329	1.64871	3.19024
42	2.46191	1.49605	3.21693
43	1.41747	1.82464	2.94195
44	1.50721	2.78412	2.76107
45	1.18673	1.56086	2.8067
46	1.204	1.81727	2.8469
47	1.1325	2.15388	2.97986
48	1.482	1.57153	2.59979
49	1.47171	1.373	2.71486
50	1.743	1.22864	2.87758
51	2.01814	1.42011	3.36086
52	2.3124	0.953417	3.06753
53	1.9588	0.918063	3.208
54	1.45263	0.765714	3.8287
55	2.02955	1.20355	3.22555
56	1.21527	0.762214	2.86586
57	1.03411	1.04079	3.32464
58	0.91675	0.915053	2.60814
59	1.18879	1.02709	2.46989
60	0.933636	1.79977	2.28283
61	1.32336	1.51632	2.56979
62	0.995929	1.5916	1.98509
63	2.52433	1.593	2.23025
64	0.982	1.7894	2.09664
65	1.21293	1.38868	2.07721
66	1.89857	1.2634	2.12142
67	1.38426	1.96165	2.66004
68	1.23373	1.74536	2.33212
69	1.98664	1.32432	2.22811
70	1.56991	1.436	2.26329
71	2.187	2.00235	2.58727
72	1.90511	1.32842	3.07038
73	2.19465	1.72668	2.48545
74	2.06754	1.23431	2.41085
75	1.72073	1.30468	3.6747
76	2.15381	1.14479	3.11709
77	1.61757	1.31821	2.86735
78	1.31484	1.20735	2.8405
79	1.33888	1.54871	2.94173
80	0.8114	0.743714	2.63737
81	0.810474	1.11447	2.65529
82	0.933063	1.48305	2.27581
83	0.864842	1.15073	2.05516
84	1.09607	1.96718	1.81758
85	1.00218	1.43963	2.12953
86	0.801786	1.39327	1.59245
87	0.849143	1.1035	1.76408
88	0.891158	2.08759	1.73564
89	1.24464	1.69057	1.82333
90	1.29414	1.68275	1.74647
91	1.13174	1.4902	2.22024
92	1.39173	1.7217	1.97021
93	1.9774	1.2176	1.89921
94	1.92108	1.18064	2.39473
95	1.36182	1.49343	2.46383
96	1.2999	1.41247	2.357
97	1.222	1.3195	2.2111
98	1.46182	1.33887	2.02143
99	1.54021	1.34489	2.78688
100	0.950429	1.34806	2.70773
101	0.888545	1.04568	2.55263
102	0.956474	1.14953	2.809
103	0.889267	1.05873	3.01365
104	1.03329	0.895143	2.15911
105	0.750158	1.14145	2.11673
106	0.638167	0.921526	2.06543
107	1.05116	1.38388	1.73142
108	0.709455	2.12014	1.75211
109	1.17276	1.12995	1.75816
110	0.62	2.34577	1.61236
111	1.46057	1.19693	1.24071
112	0.962263	0.949	1.34743
113	1.01218	0.937643	1.51407
114	1.45121	0.8854	1.71489
115	1.34405	1.43394	2.239
116	1.13218	1.64077	2.095
117	0.902818	1.04018	2.21768
118	0.957091	2.36259	2.2507
119	1.01079	1.1665	3.07063
120	1.1368	1.31016	2.21857
121	1.56173	1.29811	2.018
122	0.820571	1.24829	2.09335
123	0.952	0.962474	2.64173
124	1.11773	0.720667	2.52143
125	1.13255	1.00847	2.15111
126	0.981105	0.700636	2.32609
127	0.845	1.13335	2.18364
128	1.6884	0.923429	1.86132
129	0.834263	1.35686	1.96771
130	0.839786	1.21689	1.76495
131	1.36405	1.13618	1.51884
132	1.35842	1.00036	1.38862
133	0.709	0.917357	1.2243
134	0.887214	1.10555	1.2345
135	0.766786	1.22368	1.30067
136	0.677619	0.927714	1.26121
137	1.82155	1.11543	1.63957
138	1.13593	1.50765	1.45274
139	1.33432	1.23325	1.3757
140	2.439	0.912118	1.60664
141	2.13893	0.920789	1.78311
142	1.77479	0.881533	1.81907
143	1.54955	1.18479	2.28121
144	1.40016	0.918474	1.8984
145	0.81965	1.26618	2.03229
146	0.910182	1.03833	1.77779
147	0.945941	0.892737	1.88714
148	0.952737	0.998737	2.40418
149	1.02621	1.00158	2.03811
150	1.31582	0.902091	2.29395
151	0.884632	1.13364	1.76286
152	1.18359	0.750286	1.63521
153	0.893158	1.5715	2.14541
154	0.772947	0.835263	1.60927
155	1.2095	1.48176	1.41063
156	0.8475	0.8838	1.225
157	0.635571	1.05037	1.21125
158	0.683786	1.59918	1.0086
159	1.65276	0.857636	1.15806
160	1.82375	1.27887	0.929071
161	1.32243	0.9796	1.39589
162	1.21595	0.915632	1.28089
163	1.03043	0.851917	1.74929
164	1.77509	1.52916	1.31109
165	1.09889	0.71955	1.5079
166	1.58429	0.87	2.40182
167	1.74354	1.1835	1.67521
168	1.66618	0.667273	1.51929
169	0.993	0.988727	1.89347
170	1.22265	0.951579	2.06443
171	0.9942	1.65718	1.49425
172	0.853	1.16341	1.64045
173	1.02984	0.854316	1.94121
174	1.14671	0.780533	1.72895
175	1.5078	0.907368	1.99329
176	0.947474	0.588364	1.859
177	0.940133	0.843545	1.45484
178	0.783867	0.675214	1.46213
179	0.802105	1.87747	1.16106
180	0.813533	0.945211	1.15
181	0.856211	1.67791	1.00183
182	0.921	0.868867	1.28116
183	0.9747	0.7643	0.791182
184	0.988364	0.873	1.03336
185	0.918583	0.892643	0.836143
186	1.15621	0.702429	1.7355
187	1.87012	0.685273	1.02758
188	1.05091	0.7498	1.49106
189	0.687095	1.26971	1.21391
190	1.07747	0.8246	1.21442
191	0.798	0.862421	1.7391
192	1.52486	0.673714	1.66864
193	0.768182	1.78396	1.65043
194	0.920684	1.11742	1.29375
195	0.957864	1.1654	1.56468
196	1.04145	0.685286	2.31492
197	0.921895	0.839526	1.86363
198	1.43353	1.11485	1.75168
199	1.04443	1.26047	1.82782
200	1.20981	0.675071	2.23435
201	0.880182	0.986571	1.99641
202	0.932889	0.865	2.23607
203	0.865895	1.52353	3.16016
204	0.900895	1.25853	2.83121
205	0.874737	1.72671	1.50914
206	0.9485	2.36379	1.24674
207	1.23818	1.62109	1.12136
208	1.92845	1.60689	1.10516
209	1.45794	1.39093	0.856667
210	0.819647	1.3724	1.12553
211	1.58137	1.13564	0.758818
212	1.55116	1.01605	1.29311
213	1.09747	1.27336	0.799714
214	1.17342	1.38453	1.03807
215	0.998067	0.770133	1.20818
216	0.973053	1.15732	1.25843
217	0.71455	1.0132	1.4288
218	0.856875	2.21114	1.14868
219	0.645833	0.970929	1.51688
220	0.949125	1.16355	1.52321
221	0.828286	1.41863	1.83729
222	0.937545	1.70708	1.5456
223	0.891182	1.22379	1.2002
224	1.37875	0.836316	2.19491
225	1.17347	0.950636	1.76727
226	0.993	1.03942	1.46621
227	1.09158	0.640818	2.33642
228	0.9584	0.816	1.09332
229	1.23153	0.931455	1.14853
230	1.05725	1.61106	1.46059
231	0.934417	1.52037	1.00763
232	0.802643	1.54855	1.03443
233	0.96775	1.79329	0.984105
234	0.993	1.38307	1.94729
235	0.8855	1.50545	1.00471
236	0.980714	1.44243	0.869571
237	1.1503	1.29129	1.06445
238	1.54194	1.1635	2.12308
239	1.3271	1.3552	1.35773
240	1.84664	1.60621	1.55021
241	1.85427	1.14429	1.59021
242	1.39684	1.25926	1.3735
243	2.03491	2.07159	1.13418
244	1.45243	2.45012	1.63832
245	1.48543	1.27271	1.30829
246	1.44593	1.41057	1.02155
247	1.235	1.27695	1.11168
248	1.306	0.951071	1.50459
249	0.849818	1.28865	0.918429
250	1.39532	0.947316	1.39937
251	0.996263	0.817833	1.2758
252	1.3005	1.28132	1.23329
253	0.841591	0.622	1.10405
254	1.0559	0.852952	1.48833
255	0.844214	0.659857	1.46281
256	0.99545	1.15121	1.30182
257	1.057	1.14189	1.13504
258	0.965143	1.37843	1.08311
259	1.04763	1.60131	0.979938
260	1.63473	1.58506	1.11905
261	1.42532	1.30586	0.823286
262	1.01564	1.5315	0.9868
263	1.13092	1.23033	1.8513
264	1.20773	1.31291	1.38033
265	0.934273	1.66605	2.02614
266	1.334	1.4891	3.13687
267	1.435	1.5585	3.20786
268	0.828	1.24421	3.87907
269	0.93275	1.01464	4.17047
270	1.24394	1.24141	2.98333
271	1.32791	1.05605	1.83109
272	0.951526	1.1576	1.39645
273	0.903842	1.67886	1.105
274	0.998071	1.3492	1.28736
275	0.806647	1.29585	1.03309
276	0.863263	1.25995	1.1009
277	1.23591	0.989067	1.16521
278	1.40829	1.11352	1.35093
279	1.22537	0.734	0.927286
280	1.22216	1.26093	1.12421
281	1.04867	1.13768	0.9563
282	1.45189	1.54953	1.34707
283	0.9918	1.27847	1.28816
284	1.3116	1.53305	1.50971
285	1.09492	1.9794	1.19895
286	1.01233	1.69409	1.29887
287	1.14982	1.88159	1.147
288	1.17571	1.18473	1.19085
289	1.35658	1.64295	0.834083
290	1.426	2.15476	1.01458
291	1.499	1.28643	0.9324
292	2.889	1.68542	0.955048
293	2.29414	1.66295	1.39932
294	2.28679	1.36764	1.34825
295	2.45185	1.53681	1.04167
296	3.99221	1.7	1.09419
297	3.6986	1.3321	1.33311
298	4.90036	1.31626	1.06683
299	6.91278	1.08079	1.06475
300	3.666	1.27526	1.22026
301	2.28837	1.63959	1.463
302	1.48825	1.54442	0.985417
303	1.28436	0.921455	1.17
304	1.34314	1.3163	0.9048
305	2.333	1.24543	1.09129
306	1.60594	2.61627	0.9969
307	1.40487	3.35579	1.39853
308	1.52414	2.129	1.14036
309	1.32995	1.2785	1.61164
310	1.363	2.08359	1.17856
311	1.31937	1.57095	1.24527
312	1.69092	1.61708	1.05318
313	1.14288	1.721	0.86095
314	1.33442	2.57955	0.739182
315	1.41947	2.02155	1.09216
316	1.69411	1.8689	0.988812
317	1.61536	2.19041	0.864182
318	3.67325	2.53529	1.00419
319	3.40745	1.72247	1.01079
320	2.4251	2.27791	1.03511
321	2.90226	1.49109	1.42893
322	3.1222	1.31795	1.36321
323	4.5529	1.36813	1.09656
324	3.44417	1.30882	1.74159
325	3.15558	1.39174	1.08042
326	3.69664	1.29593	0.96485
327	3.50207	1.54894	0.987
328	3.16142	1.83267	1.01229
329	4.01381	1.69667	1.23336
330	4.19473	1.34943	0.88195
331	3.22016	1.64292	0.875
332	1.99221	1.52532	0.868708
333	2.10007	1.6605	1.19306
334	2.665	1.67643	1.34265
335	1.74506	1.71468	0.957421
336	1.87514	1.94655	1.102
337	1.65075	1.84418	0.952632
338	1.76332	1.87707	1.01644
339	1.57364	1.74912	1.13057
340	1.53506	1.86345	0.825818
341	1.47593	1.73843	1.93173
342	1.65614	1.51514	0.8818
343	1.47245	1.51232	0.986571
344	2.34368	1.74679	1.73924
345	1.62756	1.67614	1.01215
346	2.02965	1.38163	0.9065
347	2.07216	1.79327	1.08371
348	1.97219	1.67076	1.16489
349	2.00164	1.73605	1.86682
350	2.0926	1.597	1.12605
351	2.77258	1.63068	1.92323
352	2.51758	1.58482	1.15555
353	2.01536	1.55171	1.00484
354	2.33471	1.54164	1.86955
355	2.49682	1.57445	1.77737
356	1.91042	1.87221	1.00453
357	2.895	2.12464	1.05657
358	2.03918	1.88074	0.83245
359	1.78305	2.70871	0.94
360	1.918	2.34821	1.12064
361	1.67538	2.24879	0.822429
362	1.70521	1.99071	2.00914
363	1.4735	1.95386	1.21757
364	1.95068	2.02447	1.80043
365	1.591	1.94314	1.7305
366	1.7394	2.2676	1.4499
367	1.48329	1.99525	1.54905
368	1.96484	2.32491	1.69345
369	1.91424	1.91811	1.68627
370	2.18619	2.1296	1.41644
371	2.3236	2.69712	1.2165
372	2.31053	2.34145	1.12889
373	2.17052	2.243	1.12971
374	2.18926	1.70305	1.23236
375	2.7765	1.96776	1.11563
376	2.18886	1.65658	1.3454
377	2.01627	1.52174	1.8069
378	2.2427	1.47571	1.06932
379	2.2565	1.79579	0.932833
380	3.07893	1.59429	1.10753
381	2.56833	2.22723	0.815545
382	2.2109	1.59171	1.53558
383	1.9735	2.32136	0.8135
384	2.26707	1.81284	0.896143
385	2.25882	2.01336	1.43942
386	2.01926	2.43768	1.286
387	2.36076	2.03747	1.78245
388	1.95521	2.16427	2.51173
389	1.96505	2.13973	1.62629
390	1.91311	1.9375	1.2195
391	2.08658	1.8504	1.2505
392	2.09671	2.0677	1.33209
393	2.08676	1.75818	1.78059
394	1.71193	2.27792	1.65555
395	2.13129	2.07263	1.49092
396	2.01479	1.83357	1.6941
397	2.3095	2.42959	1.66457
398	2.44918	1.79779	1.78993
399	2.68074	2.04833	1.76357
400	2.82993	1.73962	1.52182
401	2.52282	1.68416	1.59158
402	2.27579	1.64458	1.66614
403	2.40157	2.04895	1.85581
404	2.7178	1.76586	1.13579
405	2.30193	2.01668	0.824583
406	2.31616	1.72679	1.41626
407	2.87558	1.987	0.851455
408	2.6615	2.03768	1.05375
409	2.33353	2.16671	0.859286
410	3.66359	2.22059	0.973429
411	2.50386	2.556	1.58206
412	2.34332	2.38284	1.30947
413	2.65743	2.28814	1.59271
414	2.29686	2.10871	1.69118
415	2.47495	2.37724	1.58845
416	2.00158	1.98767	1.46364
417	2.20853	2.01346	1.56057
418	2.10427	2.09675	1.5523
419	2.40482	1.86129	1.98721
420	2.04986	2.16221	1.46271
421	2.45218	2.27367	1.58384
422	2.3244	2.04179	1.8446
423	3.11588	1.91568	1.56865
424	2.92536	2.48115	1.45411
425	3.03665	1.80333	1.28333
426	2.99807	1.94068	1.62135
427	3.58647	1.81552	1.47032
428	3.296	2.15495	1.05533
429	2.8565	1.94364	1.4151
430	3.08841	2.22529	1.17106
431	2.61267	2.03579	1.51635
432	2.61157	2.48595	1.10618
433	3.5832	2.73352	1.38379
434	3.16082	2.39789	1.59053
435	2.72494	2.54653	2.153
436	3.08777	2.41605	2.23712
437	2.58924	2.34664	1.87382
438	2.60842	3.13575	2.35
439	2.30179	2.66971	2.68787
440	2.68326	2.23873	2.52545
441	2.42791	2.09025	1.91818
442	2.47364	2.2763	1.68244
443	2.48643	2.44921	1.66655
444	3.312	2.10344	1.96058
445	2.82816	2.16279	1.44364
446	3.48176	1.969	1.46758
447	3.21118	2.202	2.39025
448	3.212	2.30076	1.51136
449	3.235	2.14125	1.57358
450	3.16429	2.11847	1.62605
451	2.9363	2.10571	2.3059
452	3.038	2.16795	1.14158
453	2.94464	2.43871	1.094
454	3.43514	2.752	1.296
455	3.14336	2.20594	1.17118
456	2.91579	2.4771	1.75235
457	3.06207	2.45642	1.68421
458	2.80837	3.09055	2.47594
459	2.85989	2.82029	2.27829
460	2.55738	2.75787	2.75321
461	2.86181	3.06342	1.92538
462	2.79518	3.14255	1.9893
463	2.66621	3.25682	2.5877
464	2.78343	2.81086	2.19971
465	3.2295	2.44664	1.70586
466	3.13858	2.32743	1.80416
467	3.53429	2.47115	1.73795
468	3.77711	2.99306	1.93943
469	3.31645	2.481	1.82643
470	3.62445	2.32442	1.89563
471	3.49121	4.10346	1.91564
472	3.66721	2.50736	1.77682
473	3.28205	2.33958	1.59763
474	3.50943	2.28171	1.50153
475	3.61906	2.45416	1.41569
476	3.21516	2.32168	1.27432
477	3.33114	2.15525	1.51791
478	2.956	2.56853	1.44659
479	3.11416	2.36027	1.4098
480	2.99948	2.60143	1.52729
481	3.08684	2.37543	1.44164
482	2.97018	2.92436	1.91082
483	3.44829	2.71047	1.653
484	3.07286	3.0344	2.41994
485	3.51505	3.30507	2.51513
486	3.50111	3.25811	2.16529
487	4.05988	3.04971	2.62905
488	3.91229	3.30392	1.76179
489	3.94784	3.03042	1.7435
490	3.68107	3.09047	1.88117
491	4.143	2.94211	1.81832
492	3.9559	3.32873	1.66345
493	4.23255	3.13171	2.02993
494	3.91011	2.83	1.91747
495	3.60253	3.37787	1.45158
496	3.74929	3.20909	2.02575
497	3.86076	2.57795	1.683
498	3.55105	2.67647	1.444
499	3.45074	2.43805	1.64507
500	3.25319	2.57379	1.8423
501	3.35479	2.31575	1.40279
502	3.36562	2.79016	1.37167
503	3.38853	2.54206	1.67495
504	3.227	2.85418	1.60564
505	3.49221	2.65186	2.14859
506	3.32029	3.19614	1.65545
507	3.69124	2.98405	2.156
508	3.78742	3.2463	1.86837
509	4.47632	3.99725	2.35373
510	4.33555	3.55658	2.56876
511	4.51494	3.41879	2.12242
512	4.47379	3.85168	1.99855
513	4.98633	5.14553	2.00086
514	4.67943	4.9056	2.16043
515	4.17447	4.50164	1.7061
516	3.82245	5.346	1.99415
517	4.26658	5.65486	2.23236
518	4.34696	4.98229	1.95855
519	3.97437	4.35629	2.02595
520	4.52936	3.77405	2.25682
521	3.95809	4.02162	1.96618
522	3.86879	3.1972	1.86463
523	3.707	3.21658	2.08924
524	3.456	3.33986	2.11344
525	3.67984	3.19643	1.83042
526	3.25829	2.95258	1.76679
527	3.89663	3.19673	2.16612
528	3.53724	3.07012	2.073
529	3.65114	2.86421	2.19145
530	3.66943	2.93506	1.93686
531	3.80614	2.67653	2.49135
532	3.90433	2.84263	2.16447
533	4.47025	2.60657	3.10164
534	4.6894	2.97053	2.73473
535	4.76973	2.84167	2.4065
536	4.8463	2.89136	2.13671
537	4.806	2.93379	2.54725
538	4.71996	3.175	2.42786
539	4.53826	3.3116	2.12679
540	4.99733	3.64967	2.33885
541	4.3989	3.69433	2.419
542	4.11016	3.65511	2.79421
543	4.37464	3.77129	2.06947
544	4.68733	4.14781	2.42314
545	3.88896	4.24207	2.22791
546	3.90411	3.59912	2.23289
547	4.21614	3.50265	2.41082
548	5.28659	4.48027	2.58127
549	4.2685	3.74325	2.28353
550	4.05318	3.51553	2.19729
551	4.48859	3.9184	2.52237
552	3.98768	3.38087	2.80235
553	3.85993	3.27542	2.5845
554	3.58671	3.62495	2.31043
555	3.51029	2.94132	2.59457
556	4.06909	3.21447	2.47275
557	4.1023	2.81025	2.84517
558	4.12232	3.33821	3.0234
559	4.1018	2.97643	3.29473
560	4.27118	3.18595	3.4271
561	4.29129	3.10343	3.369
562	4.323	3.57064	3.43913
563	4.11371	3.47816	2.70832
564	4.5355	3.99857	2.59967
565	4.11229	4.07707	2.3651
566	4.27225	4.13884	2.31084
567	4.14621	4.07857	2.63818
568	4.36027	4.2895	2.78521
569	4.63621	4.32082	2.2035
570	5.15026	3.99463	2.50605
571	5.1166	3.8965	3.15757
572	6.1066	4.28943	3.26832
573		4.11207	2.61286
574		3.71888	2.90673
575		4.196	3.07918
576		3.86527	2.50814
577		3.55637	2.69307
578		3.60268	2.57294
579		3.10764	2.74071
580		3.34658	2.94455
581		3.12607	2.6083
582		3.37589	3.35264
583		3.26635	3.0004
584		3.65827	3.02064
585		3.26421	3.54471
586		3.73821	3.74009
587		3.75026	3.48914
588		4.238	3.71514
589		4.53873	3.1775
590		4.28887	2.84925
591		4.55087	3.39604
592		5.10809	3.53864
593		5.23527	3.43389
594		4.72044	4.34511
595		4.0719	3.7429
596		5.00657	4.7309
597		4.68029
598		3.8329
599		4.1761
600		4.49346
601		3.60207
602		3.44526
603		3.46079
604		3.4054
605		3.58968
606		3.37775
607		3.67271
608		4.43912
609		3.96965
610		3.62743
611		3.95707
612		4.12515
613		4.84308
614		4.46864
615		4.617
616		3.73455
617		4.0306
618		3.82
619		4.41184
620		4.3198
621		4.08021
622		3.8634
623		3.58156
624		3.66229
625		3.57563
626		4.25295
627		4.4675
628		4.19847
629		5.5533

## Sheet: RMSD
TimeStep		Time(ns)	TLR2	TLR2-Lig		Time(ns)	TLR3	TLR3-Lig		Time(ns)	TLR4	TLR4-Lig
0		0	0	0		0	0	0		0	0	0
100.002		0.100002	1.766	2.625		0.100002	1.687	2.719		0.100002	1.913	2.553
200.004		0.200004	1.958	3.177		0.200004	2.088	2.816		0.200004	2.137	3.126
300.006		0.300006	2.166	3.217		0.300006	1.952	2.943		0.300006	2.596	3.6
400.008		0.400008	2.078	3.205		0.400008	1.88	3.052		0.400008	2.941	3.417
500.01		0.50001	2.169	3.394		0.50001	2.094	3.095		0.50001	3.15	3.554
600.012		0.600012	2.439	3.561		0.600012	2.31	3.177		0.600012	2.738	3.682
700.014		0.700014	2.319	3.649		0.700014	2.336	3.526		0.700014	2.782	3.902
800.016		0.800016	2.523	3.775		0.800016	2.323	3.416		0.800016	2.62	3.983
900.018		0.900018	2.561	4.156		0.900018	2.218	3.617		0.900018	3.122	3.908
1000.02		1.00002	2.549	4.471		1.00002	2.385	3.5		1.00002	2.547	3.786
1100.02		1.10002	2.576	4.673		1.10002	2.531	3.658		1.10002	2.709	3.917
1200.02		1.20002	2.465	4.344		1.20002	2.598	3.814		1.20002	2.478	3.633
1300.03		1.30003	2.407	4.637		1.30003	2.459	3.811		1.30003	3.068	3.774
1400.03		1.40003	2.533	4.591		1.40003	2.308	3.796		1.40003	3.112	3.813
1500.03		1.50003	2.656	4.74		1.50003	2.535	3.879		1.50003	3.277	3.831
1600.03		1.60003	2.567	4.678		1.60003	2.44	3.94		1.60003	3.096	3.895
1700.03		1.70003	2.481	5.232		1.70003	2.314	3.889		1.70003	2.8	3.818
1800.04		1.80004	2.778	5.241		1.80004	2.258	3.961		1.80004	2.927	3.648
1900.04		1.90004	2.754	5.288		1.90004	2.369	4.221		1.90004	2.871	3.829
2000.04		2.00004	2.932	5.236		2.00004	2.369	4.174		2.00004	3.323	4.155
2100.04		2.10004	3.01	5.282		2.10004	2.273	4.017		2.10004	2.916	4.256
2200.04		2.20004	2.647	5.16		2.20004	2.369	4.033		2.20004	2.805	4.296
2300.05		2.30005	2.716	5.344		2.30005	2.281	4.23		2.30005	2.452	4.282
2400.05		2.40005	3.048	5.304		2.40005	2.201	4.332		2.40005	2.359	3.993
2500.05		2.50005	2.699	5.452		2.50005	2.251	4.405		2.50005	2.43	4.151
2600.05		2.60005	2.699	5.369		2.60005	2.462	4.181		2.60005	2.171	4.096
2700.05		2.70005	2.599	5.385		2.70005	2.395	4.284		2.70005	2.419	4.084
2800.06		2.80006	2.646	5.42		2.80006	2.662	4.381		2.80006	2.621	4.089
2900.06		2.90006	2.984	5.514		2.90006	2.401	4.362		2.90006	2.814	4.049
3000.06		3.00006	2.789	5.262		3.00006	2.505	4.212		3.00006	2.509	4.193
3100.06		3.10006	2.684	5.367		3.10006	2.315	4.383		3.10006	2.581	4.085
3200.06		3.20006	2.588	5.362		3.20006	2.438	4.676		3.20006	2.632	4.101
3300.07		3.30007	2.724	5.425		3.30007	2.456	4.449		3.30007	2.537	4.229
3400.07		3.40007	2.753	5.61		3.40007	2.658	4.397		3.40007	2.247	4.204
3500.07		3.50007	2.763	5.683		3.50007	2.613	4.402		3.50007	2.432	4.121
3600.07		3.60007	2.716	5.401		3.60007	2.563	4.484		3.60007	2.724	4.316
3700.07		3.70007	2.823	5.743		3.70007	2.701	4.388		3.70007	2.479	4.069
3800.08		3.80008	2.618	5.478		3.80008	2.666	4.67		3.80008	2.572	3.947
3900.08		3.90008	2.804	5.355		3.90008	2.769	4.733		3.90008	2.482	4.086
4000.08		4.00008	2.945	5.593		4.00008	2.74	4.625		4.00008	2.514	4.065
4100.08		4.10008	2.93	5.647		4.10008	2.887	4.61		4.10008	2.484	3.886
4200.08		4.20008	2.891	5.428		4.20008	2.727	4.523		4.20008	2.344	4.222
4300.09		4.30009	2.943	5.671		4.30009	2.791	4.269		4.30009	2.445	4.211
4400.09		4.40009	2.83	5.571		4.40009	2.851	4.319		4.40009	2.74	4.344
4500.09		4.50009	2.726	5.545		4.50009	2.899	4.454		4.50009	2.532	4.43
4600.09		4.60009	2.748	5.562		4.60009	2.856	4.465		4.60009	2.693	4.377
4700.09		4.70009	2.712	5.571		4.70009	2.72	4.423		4.70009	2.887	4.283
4800.1		4.8001	2.682	5.39		4.8001	2.83	4.414		4.8001	3.18	4.315
4900.1		4.9001	2.696	5.536		4.9001	2.762	4.362		4.9001	3.19	4.275
5000.1		5.0001	2.813	5.579		5.0001	3.005	4.367		5.0001	2.626	4.262
5100.1		5.1001	2.815	5.821		5.1001	2.815	4.705		5.1001	2.909	4.444
5200.1		5.2001	2.82	5.826		5.2001	3.047	4.569		5.2001	2.643	4.371
5300.11		5.30011	2.931	5.935		5.30011	3.089	4.638		5.30011	2.355	4.428
5400.11		5.40011	3.097	5.853		5.40011	3.01	4.582		5.40011	2.778	4.354
5500.11		5.50011	3.026	5.631		5.50011	3.096	4.545		5.50011	2.667	4.386
5600.11		5.60011	2.793	5.726		5.60011	3.249	4.6		5.60011	3.239	4.44
5700.11		5.70011	2.915	5.569		5.70011	3.118	4.796		5.70011	2.721	4.677
5800.12		5.80012	2.867	5.696		5.80012	3.12	4.679		5.80012	2.487	4.614
5900.12		5.90012	2.682	5.684		5.90012	3.286	4.602		5.90012	2.296	4.608
6000.12		6.00012	2.764	5.726		6.00012	3.254	4.662		6.00012	2.685	4.419
6100.12		6.10012	2.781	5.608		6.10012	2.997	4.723		6.10012	2.469	4.75
6200.12		6.20012	2.876	5.648		6.20012	2.992	4.712		6.20012	2.744	4.64
6300.13		6.30013	2.955	5.556		6.30013	3.035	4.663		6.30013	2.526	4.723
6400.13		6.40013	2.927	5.776		6.40013	3.337	4.74		6.40013	2.488	4.877
6500.13		6.50013	3.037	5.686		6.50013	3.333	4.69		6.50013	2.924	4.677
6600.13		6.60013	2.838	5.626		6.60013	3.639	4.64		6.60013	2.771	4.733
6700.13		6.70013	2.961	5.67		6.70013	3.642	4.704		6.70013	3.205	4.676
6800.14		6.80014	2.936	5.484		6.80014	3.531	4.857		6.80014	2.644	4.798
6900.14		6.90014	2.818	5.62		6.90014	3.7	4.755		6.90014	2.483	4.657
7000.14		7.00014	2.638	5.647		7.00014	3.609	4.807		7.00014	2.571	4.711
7100.14		7.10014	2.596	5.59		7.10014	3.637	5.021		7.10014	2.667	4.64
7200.14		7.20014	2.809	5.625		7.20014	3.312	4.895		7.20014	2.433	4.522
7300.15		7.30015	2.886	5.68		7.30015	3.38	4.905		7.30015	2.4	4.621
7400.15		7.40015	2.885	5.672		7.40015	3.545	4.829		7.40015	2.547	4.973
7500.15		7.50015	3.003	5.759		7.50015	3.516	4.834		7.50015	2.258	4.976
7600.15		7.60015	3.129	5.686		7.60015	3.273	5.035		7.60015	2.499	4.904
7700.15		7.70015	3.098	5.76		7.70015	3.631	4.965		7.70015	2.257	5.044
7800.16		7.80016	2.957	5.789		7.80016	3.571	5.113		7.80016	2.37	5.041
7900.16		7.90016	2.895	5.71		7.90016	3.835	5.122		7.90016	2.377	5.184
8000.16		8.00016	2.962	5.869		8.00016	3.526	5.173		8.00016	2.823	5.032
8100.16		8.10016	2.997	5.983		8.10016	3.368	5.052		8.10016	2.612	4.872
8200.16		8.20016	2.929	6.012		8.20016	3.298	5.119		8.20016	2.292	5.093
8300.17		8.30017	2.975	6.069		8.30017	3.246	4.943		8.30017	2.607	5.07
8400.17		8.40017	3.155	6.266		8.40017	3.497	4.996		8.40017	3.248	4.969
8500.17		8.50017	3.177	6.242		8.50017	3.456	5.241		8.50017	2.716	4.98
8600.17		8.60017	3.184	5.998		8.60017	3.407	5.226		8.60017	2.88	4.864
8700.17		8.70017	2.981	6.04		8.70017	3.372	5.143		8.70017	2.838	4.827
8800.18		8.80018	3.095	5.951		8.80018	3.284	5.03		8.80018	2.941	5.116
8900.18		8.90018	2.932	6.041		8.90018	3.527	4.792		8.90018	3.385	5.05
9000.18		9.00018	2.811	6.042		9.00018	3.483	4.895		9.00018	3.217	5.093
9100.18		9.10018	2.84	6.017		9.10018	3.506	4.864		9.10018	3.39	5.146
9200.18		9.20018	2.712	6.052		9.20018	3.389	4.945		9.20018	3.332	5.249
9300.19		9.30019	2.721	5.965		9.30019	3.541	5.077		9.30019	3.156	5.049
9400.19		9.40019	2.858	5.966		9.40019	3.598	5.118		9.40019	2.998	5.062
9500.19		9.50019	2.873	6.028		9.50019	3.279	5.155		9.50019	3.343	5.174
9600.19		9.60019	2.866	6.052		9.60019	3.553	5.039		9.60019	3.043	5.243
9700.19		9.70019	2.924	6.104		9.70019	3.712	5.003		9.70019	2.891	5.154
9800.2		9.8002	3.155	6.049		9.8002	3.79	4.975		9.8002	2.736	5.391
9900.2		9.9002	2.9	5.817		9.9002	3.666	5.001		9.9002	2.876	5.338
10000.2		10.0002	3.017	6.035		10.0002	3.586	5.026		10.0002	2.974	5.484
10100.2		10.1002	2.976	5.982		10.1002	3.69	5.137		10.1002	2.967	5.479
10200.2		10.2002	2.949	5.999		10.2002	3.45	5.066		10.2002	2.803	5.336
10300.2		10.3002	2.858	5.978		10.3002	3.351	5.054		10.3002	2.983	5.282
10400.2		10.4002	2.861	5.881		10.4002	3.603	5.234		10.4002	3.333	5.591
10500.2		10.5002	2.944	6.039		10.5002	3.479	5.224		10.5002	2.681	5.407
10600.2		10.6002	3.056	6.075		10.6002	3.57	5.295		10.6002	3.035	5.465
10700.2		10.7002	2.995	5.943		10.7002	3.54	5.378		10.7002	3.343	5.377
10800.2		10.8002	3.13	5.856		10.8002	3.289	5.317		10.8002	3.033	5.46
10900.2		10.9002	2.987	6.082		10.9002	3.41	5.389		10.9002	2.961	5.436
11000.2		11.0002	3.112	6.116		11.0002	3.485	5.349		11.0002	2.857	5.486
11100.2		11.1002	2.959	5.95		11.1002	3.637	5.295		11.1002	2.907	5.637
11200.2		11.2002	2.826	6.049		11.2002	3.75	5.263		11.2002	2.935	5.557
11300.2		11.3002	2.785	6.163		11.3002	3.564	5.176		11.3002	2.73	5.447
11400.2		11.4002	3.123	6.345		11.4002	3.695	5.276		11.4002	3.017	5.654
11500.2		11.5002	2.976	6.317		11.5002	3.578	5.34		11.5002	3.178	5.741
11600.2		11.6002	2.928	6.334		11.6002	3.553	5.271		11.6002	3.088	5.583
11700.2		11.7002	3.235	6.456		11.7002	3.493	5.301		11.7002	3.399	5.378
11800.2		11.8002	3.147	6.235		11.8002	3.629	5.194		11.8002	2.629	5.773
11900.2		11.9002	3.506	6.231		11.9002	3.709	5.15		11.9002	2.855	5.704
12000.2		12.0002	3.057	6.421		12.0002	3.569	5.325		12.0002	2.865	5.641
12100.2		12.1002	3.113	6.27		12.1002	3.543	5.258		12.1002	2.955	5.837
12200.2		12.2002	3.205	6.352		12.2002	3.377	5.29		12.2002	2.748	5.449
12300.2		12.3002	2.989	6.231		12.3002	3.293	5.282		12.3002	2.653	5.744
12400.2		12.4002	3.098	6.392		12.4002	3.297	5.406		12.4002	2.889	5.916
12500.2		12.5002	3.117	6.413		12.5002	3.535	5.34		12.5002	3.105	5.846
12600.3		12.6003	3.093	6.557		12.6003	3.629	5.304		12.6003	3.193	6.057
12700.3		12.7003	2.97	6.702		12.7003	3.432	5.384		12.7003	2.955	6.382
12800.3		12.8003	3.18	6.543		12.8003	3.469	5.417		12.8003	2.983	6.083
12900.3		12.9003	3.048	6.362		12.9003	3.282	5.446		12.9003	3.508	6.001
13000.3		13.0003	2.933	6.301		13.0003	3.691	5.477		13.0003	3.48	6.019
13100.3		13.1003	3.041	6.451		13.1003	3.294	5.213		13.1003	4.317	6.231
13200.3		13.2003	2.914	6.501		13.2003	3.503	5.293		13.2003	3.425	6.084
13300.3		13.3003	2.995	6.481		13.3003	3.481	5.298		13.3003	3.489	6.1
13400.3		13.4003	2.754	6.576		13.4003	3.12	5.338		13.4003	3.281	5.853
13500.3		13.5003	2.862	6.287		13.5003	3.066	5.515		13.5003	3.606	5.846
13600.3		13.6003	3.102	6.346		13.6003	3.041	5.504		13.6003	3.492	5.864
13700.3		13.7003	2.84	6.171		13.7003	3.224	5.521		13.7003	3.157	5.792
13800.3		13.8003	2.938	6.321		13.8003	3.024	5.301		13.8003	3.835	5.722
13900.3		13.9003	3.117	6.371		13.9003	3.071	5.419		13.9003	3.553	5.89
14000.3		14.0003	3.029	6.257		14.0003	3.115	5.413		14.0003	3.979	5.911
14100.3		14.1003	3.028	6.28		14.1003	3.159	5.369		14.1003	3.618	5.897
14200.3		14.2003	2.914	6.379		14.2003	3.02	5.496		14.2003	3.356	6.002
14300.3		14.3003	3.076	6.511		14.3003	3.064	5.517		14.3003	3.051	5.76
14400.3		14.4003	3.216	6.517		14.4003	3.221	5.317		14.4003	3	5.737
14500.3		14.5003	2.987	6.513		14.5003	2.995	5.351		14.5003	3.367	5.61
14600.3		14.6003	3.122	6.35		14.6003	3.317	5.473		14.6003	3.762	5.739
14700.3		14.7003	3.131	6.449		14.7003	3.259	5.496		14.7003	2.92	5.898
14800.3		14.8003	3.016	6.366		14.8003	3.443	5.506		14.8003	3.3	5.789
14900.3		14.9003	3.027	6.461		14.9003	3.313	5.524		14.9003	3.075	5.696
15000.3		15.0003	3.241	6.168		15.0003	3.341	5.481		15.0003	3.448	6.065
15100.3		15.1003	3.149	6.296		15.1003	3.393	5.673		15.1003	3.115	6.362
15200.3		15.2003	3.052	6.764		15.2003	3.264	5.472		15.2003	3.093	6.15
15300.3		15.3003	2.857	6.597		15.3003	3.195	5.468		15.3003	3.233	6.038
15400.3		15.4003	3.003	6.742		15.4003	3.078	5.452		15.4003	2.971	5.966
15500.3		15.5003	2.836	6.614		15.5003	3.094	5.556		15.5003	3.35	6.051
15600.3		15.6003	3.116	6.635		15.6003	3.076	5.507		15.6003	3.379	6.089
15700.3		15.7003	3.014	6.431		15.7003	3.109	5.568		15.7003	3.65	6.229
15800.3		15.8003	2.93	6.418		15.8003	2.988	5.641		15.8003	3.463	6.143
15900.3		15.9003	3.151	6.16		15.9003	3.115	5.695		15.9003	3.592	6.329
16000.3		16.0003	3.163	6.419		16.0003	3.05	5.86		16.0003	3.443	6.229
16100.3		16.1003	3.294	6.252		16.1003	3.133	5.797		16.1003	3.817	6.25
16200.3		16.2003	3.313	6.555		16.2003	3.201	5.74		16.2003	3.256	6.268
16300.3		16.3003	3.139	6.463		16.3003	2.973	5.696		16.3003	3.553	6.319
16400.3		16.4003	3.235	6.567		16.4003	3.154	5.489		16.4003	3.349	6.176
16500.3		16.5003	3.216	6.408		16.5003	3.037	5.703		16.5003	3.481	6.193
16600.3		16.6003	3.312	6.612		16.6003	3.031	5.707		16.6003	3.513	6.017
16700.3		16.7003	3.368	6.761		16.7003	3.266	5.555		16.7003	3.63	6.142
16800.3		16.8003	3.327	6.717		16.8003	2.936	5.775		16.8003	3.391	6.067
16900.3		16.9003	3.282	6.417		16.9003	2.908	5.605		16.9003	3.59	6.28
17000.3		17.0003	3.172	6.519		17.0003	3.031	5.837		17.0003	3.529	6.316
17100.3		17.1003	3.048	6.409		17.1003	3.042	5.72		17.1003	3.305	6.215
17200.3		17.2003	3.284	6.459		17.2003	3.017	5.66		17.2003	3.161	6.4
17300.3		17.3003	3.43	6.377		17.3003	2.99	5.535		17.3003	2.888	6.336
17400.3		17.4003	3.322	6.346		17.4003	3.112	5.69		17.4003	2.877	6.286
17500.3		17.5004	3.049	6.322		17.5004	3.067	5.705		17.5004	3.21	6.232
17600.4		17.6004	3.306	6.287		17.6004	3	5.683		17.6004	3.299	6.325
17700.4		17.7004	3.476	6.35		17.7004	3.09	5.785		17.7004	3.067	6.164
17800.4		17.8004	3.445	6.336		17.8004	3.035	5.921		17.8004	2.713	6.017
17900.4		17.9004	3.19	6.428		17.9004	3.195	5.948		17.9004	3.283	5.984
18000.4		18.0004	3.288	6.441		18.0004	3.197	5.859		18.0004	3.296	6.227
18100.4		18.1004	3.245	6.354		18.1004	3.269	5.919		18.1004	3.662	6.166
18200.4		18.2004	3.295	6.444		18.2004	3.144	5.868		18.2004	3.14	6.191
18300.4		18.3004	3.311	6.656		18.3004	3.354	5.76		18.3004	3.031	6.299
18400.4		18.4004	3.26	6.569		18.4004	3.007	5.917		18.4004	3.598	6.211
18500.4		18.5004	3.082	6.538		18.5004	3.398	5.87		18.5004	3.417	6.467
18600.4		18.6004	3.224	6.687		18.6004	3.093	5.83		18.6004	2.917	6.26
18700.4		18.7004	3.227	6.684		18.7004	3.397	5.773		18.7004	3.293	6.333
18800.4		18.8004	3.5	6.667		18.8004	3.369	5.865		18.8004	3.308	6.2
18900.4		18.9004	3.377	6.558		18.9004	3.523	5.834		18.9004	2.904	6.378
19000.4		19.0004	3.232	6.636		19.0004	3.556	5.649		19.0004	3.327	6.516
19100.4		19.1004	3.355	6.442		19.1004	3.41	5.594		19.1004	3.56	6.488
19200.4		19.2004	3.259	6.46		19.2004	3.372	5.576		19.2004	3.327	6.406
19300.4		19.3004	3.249	6.465		19.3004	3.336	5.709		19.3004	3.778	6.483
19400.4		19.4004	3.204	6.713		19.4004	3.341	5.857		19.4004	3.544	6.248
19500.4		19.5004	3.221	6.477		19.5004	3.557	5.897		19.5004	3.604	6.465
19600.4		19.6004	3.351	6.434		19.6004	3.577	5.957		19.6004	4	6.386
19700.4		19.7004	3.43	6.707		19.7004	3.505	5.872		19.7004	3.518	6.516
19800.4		19.8004	3.433	6.653		19.8004	3.467	6.014		19.8004	3.383	6.503
19900.4		19.9004	3.292	6.377		19.9004	3.634	6.1		19.9004	3.383	6.537
20000.4		20.0004	3.333	6.458		20.0004	3.605	6.001		20.0004	3.597	6.478
20100.4		20.1004	3.328	6.398		20.1004	3.484	6.043		20.1004	3.064	6.55
20200.4		20.2004	3.354	6.464		20.2004	3.656	5.833		20.2004	3.126	6.522
20300.4		20.3004	3.398	6.432		20.3004	3.644	6.041		20.3004	3.091	6.51
20400.4		20.4004	3.335	6.518		20.4004	3.448	5.983		20.4004	3.469	6.668
20500.4		20.5004	3.37	6.502		20.5004	3.514	5.932		20.5004	3.348	6.755
20600.4		20.6004	3.284	6.651		20.6004	3.531	5.964		20.6004	3.253	6.569
20700.4		20.7004	3.239	6.58		20.7004	3.732	5.808		20.7004	3.181	6.334
20800.4		20.8004	3.325	6.525		20.8004	3.584	5.894		20.8004	3.223	6.502
20900.4		20.9004	3.201	6.515		20.9004	3.561	5.988		20.9004	3.95	6.437
21000.4		21.0004	3.097	6.529		21.0004	3.499	6.084		21.0004	3.916	6.664
21100.4		21.1004	3.152	6.601		21.1004	3.498	6.073		21.1004	3.78	6.602
21200.4		21.2004	3.334	6.751		21.2004	3.694	5.999		21.2004	4.597	6.695
21300.4		21.3004	3.297	6.501		21.3004	3.473	6.111		21.3004	4.221	6.603
21400.4		21.4004	3.314	6.337		21.4004	3.933	5.97		21.4004	3.896	6.669
21500.4		21.5004	3.375	6.444		21.5004	3.7	6.064		21.5004	3.629	6.678
21600.4		21.6004	3.167	6.505		21.6004	3.713	6.095		21.6004	3.777	6.767
21700.4		21.7004	3.319	6.444		21.7004	3.735	6.009		21.7004	3.333	6.626
21800.4		21.8004	3.323	6.527		21.8004	3.992	6.037		21.8004	3.301	6.442
21900.4		21.9004	3.264	6.261		21.9004	3.708	5.894		21.9004	3.388	6.657
22000.4		22.0004	3.388	6.435		22.0004	3.703	6.082		22.0004	3.521	6.413
22100.4		22.1004	3.549	6.242		22.1004	3.669	5.99		22.1004	3.439	6.692
22200.4		22.2004	3.403	6.454		22.2004	3.725	6.093		22.2004	3.59	6.743
22300.4		22.3004	3.29	6.398		22.3004	3.891	5.82		22.3004	3.881	6.781
22400.4		22.4004	3.408	6.291		22.4004	3.665	5.974		22.4004	3.536	6.731
22500.5		22.5005	3.506	6.311		22.5005	3.59	5.959		22.5005	3.705	6.985
22600.5		22.6005	3.236	6.013		22.6005	3.41	5.778		22.6005	3.806	6.779
22700.5		22.7005	3.341	6.114		22.7005	3.448	5.882		22.7005	4.414	6.729
22800.5		22.8005	3.302	6.157		22.8005	3.536	5.859		22.8005	3.666	6.56
22900.5		22.9005	3.308	6.103		22.9005	3.433	5.863		22.9005	3.562	6.777
23000.5		23.0005	3.375	6.265		23.0005	3.504	5.74		23.0005	3.7	6.639
23100.5		23.1005	3.316	6.4		23.1005	3.689	5.882		23.1005	3.87	6.618
23200.5		23.2005	3.332	6.422		23.2005	3.642	5.988		23.2005	3.98	6.721
23300.5		23.3005	3.318	6.323		23.3005	3.484	6.077		23.3005	3.373	6.616
23400.5		23.4005	3.312	6.331		23.4005	3.914	5.968		23.4005	3.297	6.609
23500.5		23.5005	3.409	6.413		23.5005	3.693	6.005		23.5005	3.443	6.556
23600.5		23.6005	3.444	6.323		23.6005	3.478	5.983		23.6005	4.312	6.872
23700.5		23.7005	3.253	6.214		23.7005	3.582	6.205		23.7005	4.214	6.825
23800.5		23.8005	3.036	6.147		23.8005	3.43	6.145		23.8005	3.984	6.71
23900.5		23.9005	3.138	6.26		23.9005	3.673	6.076		23.9005	3.964	6.676
24000.5		24.0005	3.217	6.25		24.0005	3.661	6.066		24.0005	4.059	6.752
24100.5		24.1005	3.085	6.314		24.1005	3.398	6.119		24.1005	3.967	6.602
24200.5		24.2005	3.296	6.347		24.2005	3.505	6.145		24.2005	3.912	6.542
24300.5		24.3005	3.218	6.27		24.3005	3.628	6.036		24.3005	3.986	6.523
24400.5		24.4005	3.213	6.431		24.4005	3.469	6.222		24.4005	4.341	6.558
24500.5		24.5005	3.183	6.351		24.5005	3.542	6.27		24.5005	4.394	6.602
24600.5		24.6005	3.044	6.218		24.6005	3.446	6.257		24.6005	4.227	6.693
24700.5		24.7005	3.121	6.211		24.7005	3.393	6.348		24.7005	3.751	6.692
24800.5		24.8005	2.988	6.287		24.8005	3.325	6.164		24.8005	4.15	6.768
24900.5		24.9005	3.112	6.175		24.9005	3.405	6.105		24.9005	3.261	6.672
25000.5		25.0005	3.3	6.16		25.0005	3.609	6.155		25.0005	3.897	6.696
25100.5		25.1005	3.222	6.331		25.1005	3.501	6.091		25.1005	3.905	6.743
25200.5		25.2005	3.285	6.19		25.2005	3.239	6.039		25.2005	4.344	6.569
25300.5		25.3005	3.158	6.305		25.3005	3.554	6.157		25.3005	4.477	6.518
25400.5		25.4005	3.182	6.36		25.4005	3.366	6.136		25.4005	4.377	6.484
25500.5		25.5005	3.223	6.384		25.5005	3.485	6.08		25.5005	4.232	6.709
25600.5		25.6005	3.393	6.427		25.6005	3.384	6.297		25.6005	4.007	6.468
25700.5		25.7005	3.217	6.302		25.7005	3.301	6.308		25.7005	3.979	6.533
25800.5		25.8005	3.329	6.455		25.8005	3.397	6.381		25.8005	3.491	6.611
25900.5		25.9005	3.191	6.351		25.9005	3.407	6.276		25.9005	3.293	6.614
26000.5		26.0005	2.989	6.364		26.0005	3.457	6.364		26.0005	3.395	6.679
26100.5		26.1005	3.19	6.445		26.1005	3.313	6.423		26.1005	3.799	6.943
26200.5		26.2005	3.303	6.314		26.2005	3.516	6.41		26.2005	3.667	6.672
26300.5		26.3005	3.276	6.248		26.3005	3.441	6.407		26.3005	4.129	6.568
26400.5		26.4005	3.172	6.145		26.4005	3.551	6.454		26.4005	4.164	6.791
26500.5		26.5005	3.229	6.155		26.5005	3.487	6.369		26.5005	4.14	6.777
26600.5		26.6005	3.16	6.138		26.6005	3.411	6.363		26.6005	4.382	6.677
26700.5		26.7005	3.024	6.082		26.7005	3.464	6.336		26.7005	4.063	6.648
26800.5		26.8005	3.358	6.149		26.8005	3.489	6.305		26.8005	5.251	6.318
26900.5		26.9005	3.124	6.066		26.9005	3.426	6.521		26.9005	5.498	6.554
27000.5		27.0005	3.219	5.956		27.0005	3.51	6.551		27.0005	6.007	6.55
27100.5		27.1005	3.303	6.134		27.1005	3.362	6.453		27.1005	5.767	6.469
27200.5		27.2005	3.135	6.052		27.2005	3.51	6.601		27.2005	5.306	6.521
27300.5		27.3005	3.07	6.152		27.3005	3.499	6.532		27.3005	4.827	6.576
27400.5		27.4005	2.988	6.26		27.4005	3.471	6.709		27.4005	4.792	6.781
27500.5		27.5006	2.962	6.05		27.5006	3.627	6.482		27.5006	5.194	6.596
27600.6		27.6006	3.071	6.063		27.6006	3.428	6.757		27.6006	5.672	6.656
27700.6		27.7006	3.041	6.215		27.7006	3.463	6.562		27.7006	6.079	6.686
27800.6		27.8006	3.043	6.265		27.8006	3.539	6.679		27.8006	6.118	6.502
27900.6		27.9006	3.24	6.069		27.9006	3.459	6.55		27.9006	5.585	6.438
28000.6		28.0006	3.252	6.333		28.0006	3.477	6.71		28.0006	5.493	6.77
28100.6		28.1006	3.052	6.206		28.1006	3.254	6.575		28.1006	5.875	6.497
28200.6		28.2006	3.152	6.241		28.2006	3.427	6.503		28.2006	6.031	6.448
28300.6		28.3006	2.991	6.383		28.3006	3.399	6.688		28.3006	5.823	6.439
28400.6		28.4006	3.17	6.553		28.4006	3.539	6.475		28.4006	5.69	6.465
28500.6		28.5006	2.987	6.516		28.5006	3.54	6.464		28.5006	5.547	6.36
28600.6		28.6006	3.095	6.564		28.6006	3.592	6.311		28.6006	5.833	6.489
28700.6		28.7006	2.966	6.602		28.7006	3.464	6.359		28.7006	5.519	6.544
28800.6		28.8006	3.018	6.508		28.8006	3.481	6.233		28.8006	5.28	6.607
28900.6		28.9006	2.966	6.494		28.9006	3.299	6.271		28.9006	4.839	6.698
29000.6		29.0006	3.052	6.499		29.0006	3.36	6.466		29.0006	4.205	6.535
29100.6		29.1006	3.122	6.516		29.1006	3.37	6.241		29.1006	3.979	6.533
29200.6		29.2006	3.046	6.356		29.2006	3.36	6.401		29.2006	4.007	6.486
29300.6		29.3006	3.028	6.329		29.3006	3.453	6.653		29.3006	4.519	6.587
29400.6		29.4006	2.99	6.209		29.4006	3.308	6.761		29.4006	4.875	6.409
29500.6		29.5006	3.085	6.4		29.5006	3.426	6.439		29.5006	4.162	6.771
29600.6		29.6006	3.028	6.388		29.6006	3.281	6.345		29.6006	3.999	6.789
29700.6		29.7006	3.105	6.648		29.7006	3.511	6.111		29.7006	3.227	6.948
29800.6		29.8006	3.077	6.471		29.8006	3.44	6.445		29.8006	3.299	6.9
29900.6		29.9006	2.954	6.517		29.9006	3.475	6.348		29.9006	3.385	6.675
30000.6		30.0006	2.995	6.311		30.0006	3.315	6.561		30.0006	3.763	6.87
30100.6		30.1006	2.941	6.444		30.1006	3.361	6.586		30.1006	3.565	6.874
30200.6		30.2006	2.996	6.413		30.2006	3.526	6.723		30.2006	3.284	6.865
30300.6		30.3006	2.92	6.365		30.3006	3.499	6.68		30.3006	3.185	6.978
30400.6		30.4006	2.927	6.451		30.4006	3.599	6.635		30.4006	3.798	6.761
30500.6		30.5006	2.837	6.433		30.5006	3.543	6.448		30.5006	3.484	6.756
30600.6		30.6006	2.987	6.292		30.6006	3.419	6.681		30.6006	3.509	6.875
30700.6		30.7006	2.899	6.363		30.7006	3.513	6.422		30.7006	3.599	6.77
30800.6		30.8006	2.934	6.44		30.8006	3.337	6.538		30.8006	3.555	6.79
30900.6		30.9006	2.865	6.327		30.9006	3.567	6.442		30.9006	3.54	6.943
31000.6		31.0006	3.163	6.445		31.0006	3.426	6.554		31.0006	3.408	6.957
31100.6		31.1006	3.28	6.484		31.1006	3.596	6.796		31.1006	3.611	6.681
31200.6		31.2006	3.028	6.435		31.2006	3.461	6.674		31.2006	3.365	6.728
31300.6		31.3006	2.967	6.395		31.3006	3.536	6.495		31.3006	3.564	6.691
31400.6		31.4006	3.026	6.325		31.4006	3.771	6.477		31.4006	3.613	6.698
31500.6		31.5006	3.019	6.259		31.5006	3.698	6.302		31.5006	3.874	6.684
31600.6		31.6006	2.963	6.18		31.6006	3.869	6.436		31.6006	3.975	6.571
31700.6		31.7006	2.878	6.114		31.7006	3.866	6.474		31.7006	3.664	6.853
31800.6		31.8006	2.887	6.329		31.8006	3.902	6.526		31.8006	3.444	6.656
31900.6		31.9006	3.056	6.081		31.9006	3.914	6.609		31.9006	3.304	6.82
32000.6		32.0006	3.016	6.319		32.0006	3.572	6.464		32.0006	3.465	6.868
32100.6		32.1006	3.1	6.059		32.1006	3.668	6.703		32.1006	3.348	6.633
32200.6		32.2006	2.968	6.225		32.2006	3.59	6.742		32.2006	3.443	6.76
32300.6		32.3006	3.001	6.472		32.3006	3.62	6.523		32.3006	3.079	6.734
32400.6		32.4006	2.985	6.172		32.4006	3.596	6.56		32.4006	3.41	6.785
32500.7		32.5007	2.891	6.102		32.5007	3.707	6.535		32.5007	3.757	6.74
32600.7		32.6007	2.813	6.314		32.6007	3.665	6.289		32.6007	3.682	6.406
32700.7		32.7007	2.967	6.485		32.7007	3.464	6.584		32.7007	3.591	6.703
32800.7		32.8007	2.829	6.47		32.8007	3.559	6.452		32.8007	4.043	6.838
32900.7		32.9007	2.855	6.312		32.9007	3.552	6.573		32.9007	3.687	6.918
33000.7		33.0007	2.977	6.47		33.0007	3.711	6.431		33.0007	3.939	6.638
33100.7		33.1007	2.834	6.663		33.1007	3.489	6.383		33.1007	3.766	6.546
33200.7		33.2007	2.893	6.415		33.2007	3.384	6.493		33.2007	4.237	6.554
33300.7		33.3007	3.015	6.538		33.3007	3.464	6.354		33.3007	4.188	6.483
33400.7		33.4007	2.804	6.52		33.4007	3.775	6.235		33.4007	4.042	6.721
33500.7		33.5007	3.044	6.516		33.5007	3.7	6.227		33.5007	3.868	6.642
33600.7		33.6007	2.788	6.66		33.6007	3.444	6.114		33.6007	3.82	6.932
33700.7		33.7007	2.941	6.653		33.7007	3.701	6.121		33.7007	3.673	6.933
33800.7		33.8007	3.022	6.642		33.8007	3.878	6.323		33.8007	3.425	6.777
33900.7		33.9007	3.032	6.307		33.9007	3.621	6.284		33.9007	3.912	6.722
34000.7		34.0007	3.029	6.509		34.0007	3.565	6.377		34.0007	4.123	6.825
34100.7		34.1007	3.073	6.387		34.1007	3.677	6.264		34.1007	4.331	6.827
34200.7		34.2007	2.841	6.366		34.2007	3.634	6.314		34.2007	4.659	6.89
34300.7		34.3007	2.913	6.573		34.3007	3.532	6.195		34.3007	4.031	6.845
34400.7		34.4007	2.975	6.526		34.4007	3.419	6.305		34.4007	4.118	6.904
34500.7		34.5007	2.974	6.645		34.5007	3.504	6.346		34.5007	4.471	6.878
34600.7		34.6007	2.912	6.67		34.6007	3.439	6.417		34.6007	3.639	6.676
34700.7		34.7007	3.083	6.413		34.7007	3.367	6.328		34.7007	3.729	6.684
34800.7		34.8007	3.039	6.521		34.8007	3.601	6.355		34.8007	3.381	6.566
34900.7		34.9007	3.022	6.564		34.9007	3.467	6.361		34.9007	3.95	6.804
35000.7		35.0007	3.014	6.453		35.0007	3.354	6.36		35.0007	3.894	6.845
35100.7		35.1007	2.917	6.546		35.1007	3.484	6.501		35.1007	3.751	6.881
35200.7		35.2007	3.226	6.534		35.2007	3.555	6.458		35.2007	3.396	6.688
35300.7		35.3007	3.071	6.526		35.3007	3.598	6.382		35.3007	3.345	6.87
35400.7		35.4007	3.025	6.52		35.4007	3.531	6.244		35.4007	3.458	6.954
35500.7		35.5007	2.949	6.589		35.5007	3.482	6.176		35.5007	3.399	6.749
35600.7		35.6007	3.297	6.562		35.6007	3.298	6.351		35.6007	2.943	6.74
35700.7		35.7007	3.102	6.443		35.7007	3.47	6.544		35.7007	3.367	6.58
35800.7		35.8007	2.966	6.48		35.8007	3.373	6.653		35.8007	3.491	6.823
35900.7		35.9007	2.845	6.5		35.9007	3.451	6.382		35.9007	3.956	6.742
36000.7		36.0007	3.022	6.271		36.0007	3.712	6.578		36.0007	3.316	6.768
36100.7		36.1007	3.06	6.33		36.1007	3.736	6.514		36.1007	3.684	6.657
36200.7		36.2007	2.88	6.413		36.2007	3.39	6.596		36.2007	3.65	6.549
36300.7		36.3007	3.088	6.383		36.3007	3.664	6.6		36.3007	3.603	6.848
36400.7		36.4007	2.918	6.371		36.4007	3.611	6.495		36.4007	4.491	6.809
36500.7		36.5007	2.937	6.529		36.5007	3.543	6.415		36.5007	3.953	6.929
36600.7		36.6007	2.856	6.553		36.6007	3.491	6.569		36.6007	4.098	6.578
36700.7		36.7007	2.989	6.477		36.7007	3.475	6.504		36.7007	4.139	6.68
36800.7		36.8007	3.085	6.538		36.8007	3.269	6.37		36.8007	4.729	6.709
36900.7		36.9007	3.043	6.444		36.9007	3.576	6.416		36.9007	4.268	6.809
37000.7		37.0007	3.013	6.493		37.0007	3.465	6.277		37.0007	4.19	6.714
37100.7		37.1007	2.903	6.534		37.1007	3.616	6.66		37.1007	4.397	6.546
37200.7		37.2007	2.979	6.64		37.2007	3.399	6.497		37.2007	3.82	6.757
37300.7		37.3007	2.94	6.5		37.3007	3.372	6.462		37.3007	3.313	6.851
37400.7		37.4007	3.126	6.495		37.4007	3.483	6.686		37.4007	3.355	6.658
37500.8		37.5007	2.936	6.56		37.5007	3.556	6.58		37.5007	2.982	6.55
37600.8		37.6008	3.178	6.425		37.6008	3.586	6.596		37.6008	2.881	6.738
37700.8		37.7008	3.054	6.365		37.7008	3.328	6.791		37.7008	3.316	6.512
37800.8		37.8008	2.884	6.286		37.8008	3.424	6.827		37.8008	3.495	6.64
37900.8		37.9008	2.97	6.504		37.9008	3.428	6.937		37.9008	3.173	6.382
38000.8		38.0008	3.037	6.707		38.0008	3.41	7.017		38.0008	3.784	6.432
38100.8		38.1008	3.045	6.516		38.1008	3.279	6.97		38.1008	3.566	6.645
38200.8		38.2008	2.913	6.451		38.2008	3.302	7.009		38.2008	3.57	6.806
38300.8		38.3008	2.948	6.379		38.3008	3.421	6.835		38.3008	3.294	6.426
38400.8		38.4008	3.154	6.242		38.4008	3.338	6.987		38.4008	3.902	6.434
38500.8		38.5008	3.098	6.187		38.5008	3.301	6.934		38.5008	3.428	6.456
38600.8		38.6008	3.136	6.438		38.6008	3.47	7.043		38.6008	3.096	6.542
38700.8		38.7008	3.059	6.426		38.7008	3.502	7.161		38.7008	2.929	6.784
38800.8		38.8008	3.038	6.189		38.8008	3.725	7.15		38.8008	3.518	6.726
38900.8		38.9008	2.992	6.35		38.9008	3.585	6.894		38.9008	3.676	6.71
39000.8		39.0008	3.027	6.357		39.0008	3.348	6.923		39.0008	3.707	6.653
39100.8		39.1008	2.988	6.411		39.1008	3.436	7.074		39.1008	4.075	6.616
39200.8		39.2008	3.104	6.62		39.2008	3.41	6.961		39.2008	3.563	6.806
39300.8		39.3008	2.926	6.497		39.3008	3.432	6.889		39.3008	3.661	6.99
39400.8		39.4008	3.105	6.526		39.4008	3.365	6.809		39.4008	4.33	6.676
39500.8		39.5008	2.751	6.357		39.5008	3.42	6.55		39.5008	3.74	6.694
39600.8		39.6008	2.816	6.52		39.6008	3.33	6.619		39.6008	4.284	6.564
39700.8		39.7008	2.982	6.599		39.7008	3.405	6.636		39.7008	4.424	6.491
39800.8		39.8008	2.89	6.528		39.8008	3.353	6.573		39.8008	4.351	6.801
39900.8		39.9008	2.926	6.662		39.9008	3.335	6.776		39.9008	3.532	6.593
40000.8		40.0008	2.869	6.444		40.0008	3.353	6.939		40.0008	4.298	6.538
40100.8		40.1008	2.845	6.418		40.1008	3.289	6.946		40.1008	3.437	6.562
40200.8		40.2008	2.757	6.369		40.2008	3.437	6.744		40.2008	3.564	6.761
40300.8		40.3008	2.855	6.442		40.3008	3.431	6.592		40.3008	3.287	6.619
40400.8		40.4008	2.882	6.466		40.4008	3.307	6.673		40.4008	3.281	6.701
40500.8		40.5008	2.843	6.488		40.5008	3.337	6.625		40.5008	3.607	6.702
40600.8		40.6008	2.827	6.474		40.6008	3.308	6.557		40.6008	3.194	6.514
40700.8		40.7008	2.815	6.556		40.7008	3.408	6.836		40.7008	3.33	6.673
40800.8		40.8008	3.091	6.612		40.8008	3.294	6.806		40.8008	3.055	6.588
40900.8		40.9008	3.098	6.532		40.9008	3.429	6.696		40.9008	3.274	7.018
41000.8		41.0008	3.057	6.471		41.0008	3.428	6.511		41.0008	3.736	6.555
41100.8		41.1008	2.975	6.668		41.1008	3.445	6.606		41.1008	3.222	6.543
41200.8		41.2008	2.989	6.499		41.2008	3.272	6.375		41.2008	3.489	6.542
41300.8		41.3008	3.136	6.576		41.3008	3.284	6.406		41.3008	3.402	6.758
41400.8		41.4008	3.057	6.57		41.4008	3.487	6.543		41.4008	3.196	6.523
41500.8		41.5008	2.952	6.487		41.5008	3.384	6.392		41.5008	2.854	6.424
41600.8		41.6008	3.144	6.41		41.6008	3.321	6.318		41.6008	3.12	6.286
41700.8		41.7008	3.017	6.444		41.7008	3.272	6.47		41.7008	3.009	6.499
41800.8		41.8008	2.999	6.343		41.8008	3.25	6.366		41.8008	3.044	6.49
41900.8		41.9008	2.876	6.445		41.9008	3.145	6.347		41.9008	2.985	6.506
42000.8		42.0008	2.973	6.564		42.0008	3.261	6.611		42.0008	3.611	6.599
42100.8		42.1008	2.973	6.548		42.1008	3.182	6.557		42.1008	3.526	6.592
42200.8		42.2008	2.863	6.567		42.2008	3.241	6.712		42.2008	3.319	6.621
42300.8		42.3008	2.997	6.586		42.3008	3.387	6.494		42.3008	3.122	6.478
42400.8		42.4008	2.92	6.761		42.4008	3.416	6.479		42.4008	3.545	6.452
42500.8		42.5008	2.849	6.578		42.5008	3.192	6.591		42.5008	3.376	6.377
42600.9		42.6009	3.073	6.444		42.6009	3.226	6.449		42.6009	3.714	6.539
42700.9		42.7009	2.872	6.513		42.7009	3.219	6.556		42.7009	3.3	6.403
42800.9		42.8009	2.926	6.838		42.8009	3.246	6.494		42.8009	3.604	6.511
42900.9		42.9009	3.105	6.635		42.9009	3.306	6.391		42.9009	3.663	6.628
43000.9		43.0009	3.071	6.56		43.0009	3.299	6.475		43.0009	3.428	6.443
43100.9		43.1009	3.128	6.48		43.1009	3.243	6.545		43.1009	3.725	6.402
43200.9		43.2009	3.049	6.518		43.2009	3.282	6.623		43.2009	3.353	6.593
43300.9		43.3009	3.106	6.477		43.3009	3.379	6.564		43.3009	3.522	6.638
43400.9		43.4009	3.19	6.557		43.4009	3.213	6.542		43.4009	3.3	6.7
43500.9		43.5009	3.047	6.454		43.5009	3.341	6.355		43.5009	3.655	6.5
43600.9		43.6009	3.035	6.591		43.6009	3.198	6.349		43.6009	3.747	6.523
43700.9		43.7009	3.149	6.673		43.7009	3.26	6.54		43.7009	3.611	6.429
43800.9		43.8009	3.089	6.634		43.8009	3.406	6.666		43.8009	3.635	6.52
43900.9		43.9009	2.964	6.718		43.9009	3.414	6.458		43.9009	3.533	6.756
44000.9		44.0009	3.078	6.586		44.0009	3.489	6.534		44.0009	3.561	6.634
44100.9		44.1009	3.047	6.511		44.1009	3.436	6.62		44.1009	3.46	6.64
44200.9		44.2009	2.979	6.56		44.2009	3.403	6.433		44.2009	3.474	6.576
44300.9		44.3009	3.083	6.454		44.3009	3.323	6.526		44.3009	3.578	6.551
44400.9		44.4009	2.971	6.605		44.4009	3.465	6.629		44.4009	3.531	6.668
44500.9		44.5009	2.983	6.304		44.5009	3.317	6.495		44.5009	3.644	6.481
44600.9		44.6009	2.985	6.403		44.6009	3.523	6.565		44.6009	3.534	6.547
44700.9		44.7009	3.011	6.471		44.7009	3.487	6.28		44.7009	3.254	6.681
44800.9		44.8009	3.02	6.553		44.8009	3.417	6.574		44.8009	2.969	6.578
44900.9		44.9009	3.03	6.592		44.9009	3.232	6.548		44.9009	3.071	6.595
45000.9		45.0009	2.938	6.545		45.0009	3.529	6.522		45.0009	2.835	6.662
45100.9		45.1009	2.986	6.556		45.1009	3.392	6.363		45.1009	2.901	6.618
45200.9		45.2009	3.143	6.536		45.2009	3.323	6.391		45.2009	3.011	6.531
45300.9		45.3009	3.032	6.68		45.3009	3.239	6.403		45.3009	2.759	6.536
45400.9		45.4009	3.233	6.643		45.4009	3.29	6.421		45.4009	2.965	6.447
45500.9		45.5009	3.075	6.654		45.5009	3.33	6.536		45.5009	2.831	6.509
45600.9		45.6009	3.168	6.537		45.6009	3.23	6.305		45.6009	2.746	6.748
45700.9		45.7009	3.054	6.505		45.7009	3.212	6.494		45.7009	2.79	6.54
45800.9		45.8009	3.145	6.751		45.8009	3.258	6.446		45.8009	2.92	6.391
45900.9		45.9009	3.226	7.066		45.9009	3.22	6.666		45.9009	3.39	6.459
46000.9		46.0009	3.304	6.793		46.0009	3.136	6.553		46.0009	3.463	6.544
46100.9		46.1009	3.251	6.725		46.1009	3.251	6.475		46.1009	3.264	6.552
46200.9		46.2009	3.084	6.578		46.2009	3.244	6.407		46.2009	3.078	6.493
46300.9		46.3009	3.276	6.764		46.3009	3.248	6.464		46.3009	2.848	6.273
46400.9		46.4009	3.162	6.738		46.4009	3.368	6.286		46.4009	2.855	6.439
46500.9		46.5009	3.096	6.765		46.5009	3.395	6.416		46.5009	3.046	6.477
46600.9		46.6009	2.985	6.76		46.6009	3.297	6.483		46.6009	3.061	6.527
46700.9		46.7009	3.125	6.617		46.7009	3.327	6.551		46.7009	3.349	6.406
46800.9		46.8009	3.039	6.494		46.8009	3.236	6.619		46.8009	3.293	6.507
46900.9		46.9009	3.002	6.645		46.9009	3.243	6.423		46.9009	3.544	6.398
47000.9		47.0009	3.066	6.698		47.0009	3.338	6.447		47.0009	4.039	6.459
47100.9		47.1009	2.999	6.631		47.1009	3.219	6.254		47.1009	3.264	6.47
47200.9		47.2009	3.047	6.808		47.2009	3.329	6.192		47.2009	3.32	6.543
47300.9		47.3009	3.07	6.762		47.3009	3.228	6.118		47.3009	2.992	6.41
47400.9		47.4009	2.946	6.821		47.4009	3.337	6.236		47.4009	2.946	6.685
47500.9		47.501	3.07	6.736		47.501	3.319	6.151		47.501	2.981	6.545
47601		47.601	3.076	6.763		47.601	3.291	6.209		47.601	3.054	6.555
47701		47.701	3.149	6.815		47.701	3.292	6.217		47.701	2.882	6.424
47801		47.801	3.059	6.686		47.801	3.237	6.251		47.801	2.973	6.544
47901		47.901	3.185	6.868		47.901	3.211	6.472		47.901	3.137	6.368
48001		48.001	3.04	6.683		48.001	3.246	6.569		48.001	3.05	6.57
48101		48.101	3.167	6.621		48.101	3.253	6.399		48.101	3.392	6.69
48201		48.201	3.07	6.474		48.201	3.171	6.26		48.201	3.559	6.74
48301		48.301	3.17	6.623		48.301	3.523	6.332		48.301	3.578	6.651
48401		48.401	3.26	6.53		48.401	3.307	6.384		48.401	3.482	6.556
48501		48.501	3.385	6.598		48.501	3.344	6.426		48.501	3.311	6.662
48601		48.601	3.121	6.492		48.601	3.269	6.379		48.601	3.606	6.772
48701		48.701	3.159	6.524		48.701	3.335	6.316		48.701	3.227	6.909
48801		48.801	3.041	6.53		48.801	3.298	6.249		48.801	3.759	6.634
48901		48.901	3.189	6.512		48.901	3.125	6.321		48.901	3.988	6.507
49001		49.001	3.027	6.553		49.001	3.052	6.308		49.001	3.662	6.709
49101		49.101	3.102	6.777		49.101	3.109	6.496		49.101	3.87	6.669
49201		49.201	3.115	6.642		49.201	3.191	6.336		49.201	3.331	6.476
49301		49.301	3.078	6.586		49.301	3.273	6.415		49.301	3.337	6.645
49401		49.401	3.2	6.515		49.401	3.241	6.349		49.401	3.073	6.559
49501		49.501	3.242	6.571		49.501	3.167	6.244		49.501	2.976	6.591
49601		49.601	3.034	6.497		49.601	3.205	6.093		49.601	3.339	6.598
49701		49.701	3.11	6.696		49.701	3.219	6.163		49.701	2.958	6.577
49801		49.801	3.073	6.562		49.801	3.212	6.202		49.801	3.088	6.663
49901		49.901	3.138	6.661		49.901	3.218	6.252		49.901	3.073	6.614
50001		50.001	3.089	6.648		50.001	3.171	6.382		50.001	3.086	6.762
50101		50.101	3.067	6.429		50.101	3.331	6.34		50.101	2.863	6.714
50201		50.201	3.045	6.717		50.201	3.22	6.431		50.201	3.164	6.752
50301		50.301	3.008	6.75		50.301	3.235	6.358		50.301	2.721	6.775
50401		50.401	3.152	6.789		50.401	3.221	6.331		50.401	3.304	6.636
50501		50.501	2.979	6.477		50.501	3.229	6.119		50.501	3.041	6.653
50601		50.601	3.134	6.46		50.601	3.104	6.225		50.601	3.426	6.662
50701		50.701	3.033	6.568		50.701	3.037	6.385		50.701	2.628	6.678
50801		50.801	3.02	6.383		50.801	3.277	6.348		50.801	3.063	6.564
50901		50.901	3.176	6.477		50.901	3.21	6.247		50.901	3.121	6.691
51001		51.001	3.175	6.686		51.001	3.12	6.369		51.001	2.799	6.668
51101		51.101	3.114	6.789		51.101	3.169	6.333		51.101	3.104	6.803
51201		51.201	3.116	6.701		51.201	3.207	6.173		51.201	2.996	6.767
51301		51.301	3.024	6.726		51.301	3.296	6.357		51.301	3.291	6.793
51401		51.401	3.059	6.822		51.401	3.345	6.422		51.401	3.158	6.956
51501		51.501	3.129	6.881		51.501	3.162	6.42		51.501	3.006	6.868
51601		51.601	3.078	7.055		51.601	3.253	6.346		51.601	2.717	6.757
51701		51.701	3.013	6.732		51.701	3.034	6.091		51.701	2.912	6.752
51801		51.801	3.102	6.629		51.801	3.011	6.103		51.801	2.651	6.773
51901		51.901	3.159	6.566		51.901	3.075	6.26		51.901	2.891	6.933
52001		52.001	3.252	6.595		52.001	3.064	6.195		52.001	2.903	6.767
52101		52.101	3.22	6.659		52.101	3.024	6.119		52.101	3.064	6.842
52201		52.201	3.277	6.874		52.201	3.123	6.202		52.201	2.972	6.75
52301		52.301	3.297	6.764		52.301	3.099	6.223		52.301	2.952	6.762
52401		52.401	3.165	6.711		52.401	3.215	6.213		52.401	3.036	6.733
52501.1		52.501	3.229	6.44		52.501	3.19	6.351		52.501	3.582	6.731
52601.1		52.6011	3.133	6.392		52.6011	3.004	6.369		52.6011	3.632	6.971
52701.1		52.7011	3.15	6.584		52.7011	3.006	6.359		52.7011	3.036	6.951
52801.1		52.8011	3.207	6.519		52.8011	3.17	6.434		52.8011	3.162	6.834
52901.1		52.9011	3.159	6.657		52.9011	3.298	6.467		52.9011	3.184	6.942
53001.1		53.0011	3.323	6.538		53.0011	3.065	6.423		53.0011	3.387	6.886
53101.1		53.1011	3.079	6.597		53.1011	3.087	6.449		53.1011	3.786	7.033
53201.1		53.2011	3.058	6.606		53.2011	3.203	6.357		53.2011	3.356	6.788
53301.1		53.3011	3.217	6.574		53.3011	3.221	6.386		53.3011	3.446	6.776
53401.1		53.4011	3.18	6.482		53.4011	3.022	6.531		53.4011	3.365	6.71
53501.1		53.5011	3.143	6.513		53.5011	3.023	6.311		53.5011	3.084	6.82
53601.1		53.6011	3.14	6.371		53.6011	3.032	6.455		53.6011	2.893	6.897
53701.1		53.7011	3.105	6.412		53.7011	3.08	6.391		53.7011	2.846	6.832
53801.1		53.8011	3.242	6.425		53.8011	3.037	6.359		53.8011	3.211	6.755
53901.1		53.9011	3.323	6.473		53.9011	3.075	6.321		53.9011	3.265	6.784
54001.1		54.0011	3.176	6.658		54.0011	3.06	6.477		54.0011	2.932	6.64
54101.1		54.1011	3.004	6.602		54.1011	3.104	6.4		54.1011	3.135	7.04
54201.1		54.2011	3.038	6.589		54.2011	2.996	6.394		54.2011	3.183	6.868
54301.1		54.3011	3.09	6.598		54.3011	3.067	6.317		54.3011	2.96	6.544
54401.1		54.4011	3.108	6.71		54.4011	3.073	6.211		54.4011	2.989	6.738
54501.1		54.5011	3.171	6.669		54.5011	3.027	6.293		54.5011	2.811	6.891
54601.1		54.6011	3.282	6.724		54.6011	3.124	6.392		54.6011	3.11	6.725
54701.1		54.7011	3.204	6.597		54.7011	3.045	6.371		54.7011	3.251	6.681
54801.1		54.8011	3.093	6.595		54.8011	3.185	6.312		54.8011	3.177	6.713
54901.1		54.9011	3.246	6.474		54.9011	3.078	6.284		54.9011	3.166	6.989
55001.1		55.0011	3.084	6.507		55.0011	3.026	6.239		55.0011	3.172	6.885
55101.1		55.1011	3.277	6.671		55.1011	3.014	6.326		55.1011	3.193	6.673
55201.1		55.2011	3.27	6.597		55.2011	3.131	6.371		55.2011	3.073	6.704
55301.1		55.3011	3.154	6.696		55.3011	3.142	6.305		55.3011	3.37	6.688
55401.1		55.4011	3.069	6.737		55.4011	3.107	6.437		55.4011	3.312	6.695
55501.1		55.5011	3.114	6.674		55.5011	3.019	6.315		55.5011	3.434	6.64
55601.1		55.6011	3.134	6.629		55.6011	3.184	6.43		55.6011	3.781	6.713
55701.1		55.7011	3.142	6.508		55.7011	3.104	6.368		55.7011	3.266	6.599
55801.1		55.8011	3.17	6.561		55.8011	3.091	6.239		55.8011	3.163	6.556
55901.1		55.9011	3.107	6.67		55.9011	3.076	6.305		55.9011	3.313	6.51
56001.1		56.0011	3.172	6.677		56.0011	3.043	6.375		56.0011	3.245	6.762
56101.1		56.1011	3.019	6.629		56.1011	3.059	6.297		56.1011	3.155	6.796
56201.1		56.2011	3.233	6.429		56.2011	3.211	6.381		56.2011	3.457	6.823
56301.1		56.3011	3.201	6.551		56.3011	3.187	6.303		56.3011	3.272	6.919
56401.1		56.4011	3.179	6.58		56.4011	3.034	6.4		56.4011	2.923	6.996
56501.1		56.5011	3.166	6.466		56.5011	3.153	6.323		56.5011	2.89	7.191
56601.1		56.6011	3.253	6.642		56.6011	3.133	6.575		56.6011	3.229	6.818
56701.1		56.7011	3.324	6.559		56.7011	3.093	6.34		56.7011	2.946	7.131
56801.1		56.8011	3.266	6.663		56.8011	3.109	6.419		56.8011	2.969	6.883
56901.1		56.9011	3.251	6.612		56.9011	3.031	6.443		56.9011	2.883	6.95
57001.1		57.0011	3.255	6.662		57.0011	3.125	6.496		57.0011	3.217	7.182
57101.1		57.1011	3.149	6.498		57.1011	3.13	6.432		57.1011	3.034	6.927
57201.1		57.2011	3.072	6.641		57.2011	3.146	6.573		57.2011	3.372	6.956
57301.1		57.3011	3.115	6.553		57.3011	3.147	6.526		57.3011	2.877	7.174
57401.1		57.4011	3.019	6.542		57.4011	3.008	6.463		57.4011	2.992	7.034
57501.2		57.5012	3.011	6.646		57.5012	3.149	6.567		57.5012	3.203	6.758
57601.2		57.6012	3.032	6.553		57.6012	3.035	6.59		57.6012	3.184	7.06
57701.2		57.7012	3.177	6.582		57.7012	3.127	6.524		57.7012	3.472	7.038
57801.2		57.8012	3.151	6.532		57.8012	3.106	6.465		57.8012	3.353	7.076
57901.2		57.9012	3.242	6.603		57.9012	3.049	6.535		57.9012	3.174	6.964
58001.2		58.0012	3.207	6.563		58.0012	3.02	6.561		58.0012	3.555	7.03
58101.2		58.1012	3.221	6.421		58.1012	3.084	6.51		58.1012	3.274	7.179
58201.2		58.2012	3.193	6.688		58.2012	3.087	6.599		58.2012	3.079	6.934
58301.2		58.3012	3.167	6.557		58.3012	3.03	6.457		58.3012	3.203	6.701
58401.2		58.4012	3.118	6.582		58.4012	3.182	6.439		58.4012	3.13	6.788
58501.2		58.5012	3.1	6.628		58.5012	3.039	6.435		58.5012	3	6.803
58601.2		58.6012	3.163	6.608		58.6012	3.143	6.435		58.6012	2.98	6.784
58701.2		58.7012	3.046	6.763		58.7012	3.025	6.496		58.7012	3.485	6.922
58801.2		58.8012	3.161	6.651		58.8012	3.109	6.398		58.8012	3.331	6.601
58901.2		58.9012	3.008	6.623		58.9012	3.047	6.574		58.9012	3.407	6.646
59001.2		59.0012	3.011	6.764		59.0012	3.026	6.511		59.0012	3.311	6.827
59101.2		59.1012	3.05	6.872		59.1012	3.089	6.432		59.1012	3.127	6.932
59201.2		59.2012	3.103	6.828		59.2012	3.095	6.502		59.2012	3.131	6.96
59301.2		59.3012	3.147	6.692		59.3012	3.061	6.288		59.3012	3.077	6.952
59401.2		59.4012	3.189	6.707		59.4012	3.171	6.413		59.4012	2.952	6.873
59501.2		59.5012	3.079	6.681		59.5012	3.142	6.276		59.5012	3.123	6.76
59601.2		59.6012	3.056	6.751		59.6012	3.149	6.346		59.6012	3.135	6.821
59701.2		59.7012	3.163	6.701		59.7012	3.118	6.489		59.7012	3.041	6.798
59801.2		59.8012	3.089	6.751		59.8012	3.181	6.485		59.8012	3.164	6.812
59901.2		59.9012	3.023	6.793		59.9012	3.18	6.418		59.9012	3.347	6.697
60001.2		60.0012	3.014	6.68		60.0012	3.165	6.402		60.0012	3.258	6.881
60101.2		60.1012	3.004	6.688		60.1012	3.149	6.498		60.1012	3.187	6.848
60201.2		60.2012	3.036	6.705		60.2012	3.051	6.513		60.2012	3.088	6.972
60301.2		60.3012	2.928	6.753		60.3012	3.127	6.397		60.3012	3.19	6.761
60401.2		60.4012	3.033	6.741		60.4012	3.059	6.468		60.4012	3.228	6.77
60501.2		60.5012	2.922	6.726		60.5012	3.191	6.417		60.5012	3.211	6.822
60601.2		60.6012	3.184	6.51		60.6012	3.091	6.629		60.6012	3.2	7.081
60701.2		60.7012	3.034	6.571		60.7012	3.129	6.606		60.7012	3.419	6.904
60801.2		60.8012	2.884	6.659		60.8012	3.259	6.523		60.8012	3.418	6.767
60901.2		60.9012	2.876	6.501		60.9012	3.125	6.565		60.9012	3.798	6.758
61001.2		61.0012	2.989	6.479		61.0012	3.197	6.498		61.0012	3.956	6.935
61101.2		61.1012	3.021	6.521		61.1012	3.171	6.517		61.1012	3.676	7.019
61201.2		61.2012	2.986	6.482		61.2012	3.077	6.502		61.2012	3.754	6.653
61301.2		61.3012	2.9	6.451		61.3012	3.201	6.395		61.3012	3.28	6.744
61401.2		61.4012	2.989	6.373		61.4012	3.164	6.484		61.4012	3.232	6.78
61501.2		61.5012	3.005	6.448		61.5012	3.145	6.658		61.5012	3.128	6.842
61601.2		61.6012	3.053	6.353		61.6012	3.099	6.687		61.6012	3.07	6.695
61701.2		61.7012	3.083	6.501		61.7012	3.14	6.561		61.7012	3.377	6.675
61801.2		61.8012	2.922	6.461		61.8012	3.176	6.734		61.8012	3.742	6.83
61901.2		61.9012	2.99	6.472		61.9012	3.183	6.576		61.9012	3.43	6.733
62001.2		62.0012	2.923	6.492		62.0012	3.135	6.528		62.0012	3.558	6.986
62101.2		62.1012	2.894	6.542		62.1012	3.11	6.684		62.1012	3.501	6.904
62201.2		62.2012	2.947	6.622		62.2012	3.173	6.548		62.2012	3.492	6.684
62301.2		62.3012	2.889	6.371		62.3012	3.205	6.536		62.3012	3.392	6.958
62401.2		62.4012	2.85	6.34		62.4012	3.198	6.569		62.4012	3.154	6.954
62501.2		62.5012	3.031	6.459		62.5012	3.077	6.585		62.5012	3.247	6.968
62601.3		62.6013	2.858	6.405		62.6013	3.094	6.475		62.6013	3.757	7.065
62701.3		62.7013	2.972	6.441		62.7013	3.09	6.51		62.7013	3.348	6.803
62801.3		62.8013	3.036	6.194		62.8013	3.072	6.466		62.8013	3.775	6.975
62901.3		62.9013	3.019	6.418		62.9013	3.176	6.353		62.9013	4.081	6.763
63001.3		63.0013	3.002	6.449		63.0013	3.155	6.606		63.0013	4.418	7.1
63101.3		63.1013	2.975	6.545		63.1013	3.19	6.481		63.1013	3.494	6.9
63201.3		63.2013	2.951	6.573		63.2013	3.088	6.62		63.2013	3.394	6.72
63301.3		63.3013	2.973	6.613		63.3013	3.176	6.56		63.3013	3.425	7.213
63401.3		63.4013	2.978	6.488		63.4013	3.133	6.544		63.4013	3.393	6.979
63501.3		63.5013	3.018	6.477		63.5013	3.169	6.513		63.5013	3.225	6.745
63601.3		63.6013	2.956	6.421		63.6013	3.119	6.561		63.6013	3.536	6.79
63701.3		63.7013	2.985	6.433		63.7013	3.252	6.606		63.7013	3.463	6.884
63801.3		63.8013	2.854	6.579		63.8013	3.224	6.623		63.8013	3.892	6.829
63901.3		63.9013	2.998	6.405		63.9013	3.183	6.528		63.9013	3.067	6.852
64001.3		64.0013	3.093	6.475		64.0013	3.207	6.639		64.0013	3.267	6.831
64101.3		64.1013	2.962	6.72		64.1013	3.094	6.538		64.1013	2.956	6.947
64201.3		64.2013	2.993	6.551		64.2013	3.153	6.554		64.2013	3.318	6.822
64301.3		64.3013	2.937	6.573		64.3013	3.105	6.611		64.3013	3.306	6.684
64401.3		64.4013	3.017	6.715		64.4013	3.201	6.498		64.4013	3.17	6.804
64501.3		64.5013	2.982	6.642		64.5013	3.156	6.529		64.5013	3.16	6.752
64601.3		64.6013	2.964	6.577		64.6013	3.148	6.538		64.6013	3.092	6.622
64701.3		64.7013	2.911	6.486		64.7013	3.141	6.564		64.7013	3.363	6.893
64801.3		64.8013	2.871	6.537		64.8013	3.164	6.541		64.8013	3.531	6.733
64901.3		64.9013	2.898	6.586		64.9013	3.094	6.546		64.9013	3.697	6.749
65001.3		65.0013	2.941	6.653		65.0013	3.177	6.587		65.0013	3.442	6.932
65101.3		65.1013	2.997	6.577		65.1013	3.043	6.538		65.1013	3.477	6.948
65201.3		65.2013	2.912	6.594		65.2013	3.277	6.601		65.2013	3.568	6.954
65301.3		65.3013	2.901	6.586		65.3013	3.323	6.528		65.3013	4.043	6.898
65401.3		65.4013	2.803	6.594		65.4013	3.099	6.643		65.4013	3.911	6.913
65501.3		65.5013	2.883	6.679		65.5013	3.244	6.523		65.5013	3.822	7.025
65601.3		65.6013	2.919	6.761		65.6013	3.159	6.67		65.6013	3.519	7.086
65701.3		65.7013	2.903	6.556		65.7013	3.179	6.539		65.7013	3.648	7.19
65801.3		65.8013	2.973	6.702		65.8013	3.213	6.645		65.8013	3.307	7.186
65901.3		65.9013	3.013	6.534		65.9013	3.139	6.482		65.9013	3.183	7.035
66001.3		66.0013	2.937	6.606		66.0013	3.191	6.423		66.0013	3.124	6.757
66101.3		66.1013	2.832	6.569		66.1013	3.11	6.463		66.1013	3.216	6.907
66201.3		66.2013	3.002	6.518		66.2013	3.151	6.523		66.2013	3.255	7.087
66301.3		66.3013	2.909	6.58		66.3013	3.226	6.654		66.3013	3.058	7.027
66401.3		66.4013	2.962	6.713		66.4013	3.146	6.698		66.4013	3.265	7.218
66501.3		66.5013	2.95	6.653		66.5013	3.305	6.446		66.5013	3.089	7.09
66601.3		66.6013	2.857	6.652		66.6013	3.33	6.489		66.6013	3.044	6.98
66701.3		66.7013	2.955	6.682		66.7013	3.168	6.497		66.7013	3.018	7.064
66801.3		66.8013	2.972	6.531		66.8013	3.211	6.593		66.8013	3.188	7.042
66901.3		66.9013	2.869	6.74		66.9013	3.194	6.638		66.9013	3.243	6.957
67001.3		67.0013	2.974	6.539		67.0013	3.403	6.638		67.0013	2.805	6.95
67101.3		67.1013	2.955	6.679		67.1013	3.269	6.645		67.1013	3.003	6.961
67201.3		67.2013	2.975	6.645		67.2013	3.251	6.656		67.2013	3.105	6.946
67301.3		67.3013	2.947	6.595		67.3013	3.123	6.643		67.3013	3.017	6.696
67401.3		67.4013	2.934	6.764		67.4013	3.253	6.579		67.4013	3.186	6.925
67501.4		67.5014	2.955	6.694		67.5014	3.483	6.565		67.5014	3.31	6.781
67601.4		67.6014	2.962	6.65		67.6014	3.359	6.565		67.6014	2.891	6.767
67701.4		67.7014	2.995	6.746		67.7014	3.395	6.592		67.7014	3.18	6.833
67801.4		67.8014	2.976	6.752		67.8014	3.467	6.689		67.8014	2.962	6.889
67901.4		67.9014	2.947	6.884		67.9014	3.372	6.467		67.9014	2.873	6.783
68001.4		68.0014	2.963	6.869		68.0014	3.333	6.519		68.0014	3.281	6.843
68101.4		68.1014	2.909	6.83		68.1014	3.458	6.513		68.1014	2.962	6.839
68201.4		68.2014	3.109	6.679		68.2014	3.495	6.536		68.2014	3.442	6.994
68301.4		68.3014	2.974	6.789		68.3014	3.359	6.54		68.3014	3.195	6.799
68401.4		68.4014	3.102	6.831		68.4014	3.661	6.583		68.4014	3.244	6.847
68501.4		68.5014	3.007	6.82		68.5014	3.327	6.385		68.5014	3.308	6.846
68601.4		68.6014	2.951	6.889		68.6014	3.312	6.62		68.6014	2.956	6.726
68701.4		68.7014	2.995	6.92		68.7014	3.426	6.73		68.7014	3.243	6.777
68801.4		68.8014	3.092	6.919		68.8014	3.435	6.668		68.8014	3.265	6.734
68901.4		68.9014	2.996	6.878		68.9014	3.632	6.566		68.9014	3.412	6.842
69001.4		69.0014	3.04	6.676		69.0014	3.482	6.505		69.0014	3.052	6.554
69101.4		69.1014	3.083	6.716		69.1014	3.154	6.615		69.1014	3.19	6.535
69201.4		69.2014	2.907	6.818		69.2014	3.291	6.536		69.2014	3.237	6.644
69301.4		69.3014	2.923	6.802		69.3014	3.436	6.648		69.3014	3.048	6.468
69401.4		69.4014	2.958	6.675		69.4014	3.45	6.576		69.4014	3.041	6.477
69501.4		69.5014	2.987	6.759		69.5014	3.351	6.457		69.5014	3.287	6.452
69601.4		69.6014	2.967	6.759		69.6014	3.29	6.53		69.6014	3.22	6.556
69701.4		69.7014	3.035	6.821		69.7014	3.303	6.561		69.7014	3.305	6.427
69801.4		69.8014	2.943	6.924		69.8014	3.353	6.687		69.8014	3.17	6.419
69901.4		69.9014	3.023	6.684		69.9014	3.221	6.571		69.9014	3.281	6.479
70001.4		70.0014	2.927	6.872		70.0014	3.293	6.671		70.0014	3.223	6.552
70101.4		70.1014	2.943	6.711		70.1014	3.349	6.565		70.1014	3.094	6.429
70201.4		70.2014	2.933	6.721		70.2014	3.446	6.562		70.2014	3.321	6.413
70301.4		70.3014	2.959	6.782		70.3014	3.262	6.567		70.3014	3.015	6.529
70401.4		70.4014	2.889	6.879		70.4014	3.329	6.538		70.4014	3.319	6.467
70501.4		70.5014	2.894	6.867		70.5014	3.422	6.612		70.5014	3.219	6.579
70601.4		70.6014	2.878	6.746		70.6014	3.211	6.56		70.6014	3.03	6.476
70701.4		70.7014	2.918	6.812		70.7014	3.444	6.644		70.7014	3.479	6.42
70801.4		70.8014	2.924	6.728		70.8014	3.336	6.491		70.8014	3.05	6.493
70901.4		70.9014	2.863	6.722		70.9014	3.301	6.6		70.9014	3.415	6.54
71001.4		71.0014	2.809	6.88		71.0014	3.445	6.64		71.0014	3.36	6.623
71101.4		71.1014	2.971	6.916		71.1014	3.544	6.618		71.1014	3.011	6.633
71201.4		71.2014	2.946	6.835		71.2014	3.756	6.759		71.2014	3.119	6.633
71301.4		71.3014	2.832	6.864		71.3014	3.482	6.557		71.3014	3.148	6.733
71401.4		71.4014	2.864	6.932		71.4014	3.52	6.612		71.4014	3.395	6.636
71501.4		71.5014	2.815	6.974		71.5014	3.423	6.643		71.5014	3.079	6.692
71601.4		71.6014	2.979	6.943		71.6014	3.544	6.607		71.6014	3.1	6.517
71701.4		71.7014	2.867	6.802		71.7014	3.379	6.633		71.7014	3.279	6.606
71801.4		71.8014	2.97	6.796		71.8014	3.443	6.645		71.8014	3.44	6.782
71901.4		71.9014	2.905	6.875		71.9014	3.533	6.73		71.9014	3.52	6.81
72001.4		72.0014	2.825	6.98		72.0014	3.543	6.496		72.0014	3.198	6.859
72101.4		72.1014	2.893	6.851		72.1014	3.55	6.598		72.1014	2.979	6.903
72201.4		72.2014	2.932	6.861		72.2014	3.464	6.472		72.2014	3.049	6.94
72301.4		72.3014	2.847	6.929		72.3014	3.587	6.453		72.3014	3.174	6.937
72401.4		72.4014	2.937	6.858		72.4014	3.572	6.541		72.4014	3.045	6.992
72501.4		72.5015	2.898	6.79		72.5015	3.826	6.528		72.5015	3.09	6.818
72601.5		72.6015	2.88	6.745		72.6015	3.561	6.485		72.6015	3.113	6.727
72701.5		72.7015	2.928	6.792		72.7015	3.54	6.501		72.7015	3.122	6.883
72801.5		72.8015	2.873	6.708		72.8015	3.735	6.428		72.8015	3.036	6.835
72901.5		72.9015	2.903	6.671		72.9015	3.488	6.493		72.9015	3.086	6.762
73001.5		73.0015	2.924	6.773		73.0015	3.546	6.521		73.0015	2.994	6.804
73101.5		73.1015	2.844	6.751		73.1015	3.573	6.5		73.1015	2.916	6.765
73201.5		73.2015	2.986	6.716		73.2015	3.536	6.514		73.2015	3.219	6.828
73301.5		73.3015	2.881	6.782		73.3015	3.722	6.638		73.3015	3.122	6.868
73401.5		73.4015	2.836	6.671		73.4015	3.673	6.536		73.4015	2.82	6.823
73501.5		73.5015	2.887	6.803		73.5015	3.848	6.461		73.5015	3.13	6.701
73601.5		73.6015	2.879	6.724		73.6015	3.604	6.596		73.6015	3.107	6.779
73701.5		73.7015	2.866	6.909		73.7015	3.689	6.505		73.7015	3.154	6.879
73801.5		73.8015	2.91	6.781		73.8015	3.663	6.547		73.8015	2.832	6.934
73901.5		73.9015	2.854	6.866		73.9015	3.545	6.56		73.9015	3.012	6.889
74001.5		74.0015	2.889	6.731		74.0015	3.608	6.67		74.0015	3.317	6.923
74101.5		74.1015	2.922	6.82		74.1015	3.73	6.58		74.1015	3.18	6.952
74201.5		74.2015	2.832	6.787		74.2015	3.658	6.49		74.2015	3.007	7.123
74301.5		74.3015	2.857	6.784		74.3015	3.668	6.43		74.3015	2.903	7.103
74401.5		74.4015	2.904	6.851		74.4015	3.619	6.669		74.4015	2.93	7.138
74501.5		74.5015	2.878	6.761		74.5015	3.479	6.51		74.5015	3.487	7.094
74601.5		74.6015	2.939	6.608		74.6015	3.601	6.37		74.6015	3.142	7.062
74701.5		74.7015	2.889	6.697		74.7015	3.626	6.442		74.7015	3.459	6.983
74801.5		74.8015	3.023	6.591		74.8015	3.57	6.459		74.8015	3.985	6.991
74901.5		74.9015	2.889	6.745		74.9015	3.629	6.589		74.9015	3.658	7.001
75001.5		75.0015	2.958	6.76		75.0015	3.533	6.357		75.0015	3.635	6.992
75101.5		75.1015	2.9	7.005		75.1015	3.511	6.39		75.1015	3.134	6.851
75201.5		75.2015	2.868	6.829		75.2015	3.547	6.434		75.2015	3.234	6.759
75301.5		75.3015	2.906	6.855		75.3015	3.482	6.514		75.3015	3.11	6.759
75401.5		75.4015	2.926	6.819		75.4015	3.603	6.481		75.4015	3.244	6.796
75501.5		75.5015	2.93	6.772		75.5015	3.493	6.308		75.5015	3.16	7.006
75601.5		75.6015	2.982	6.843		75.6015	3.612	6.416		75.6015	2.892	6.924
75701.5		75.7015	2.981	6.749		75.7015	3.64	6.364		75.7015	3.05	6.98
75801.5		75.8015	3.009	6.728		75.8015	3.674	6.423		75.8015	2.976	7.006
75901.5		75.9015	3.168	6.801		75.9015	3.42	6.348		75.9015	3.044	6.975
76001.5		76.0015	3.08	6.727		76.0015	3.459	6.503		76.0015	3.129	6.912
76101.5		76.1015	2.998	6.704		76.1015	3.465	6.625		76.1015	3.029	6.88
76201.5		76.2015	2.999	6.76		76.2015	3.306	6.583		76.2015	3.008	6.791
76301.5		76.3015	2.981	6.729		76.3015	3.37	6.662		76.3015	2.905	6.902
76401.5		76.4015	3.18	6.77		76.4015	3.337	6.626		76.4015	3.107	6.827
76501.5		76.5015	3.099	6.872		76.5015	3.409	6.469		76.5015	2.867	6.695
76601.5		76.6015	3.039	7.001		76.6015	3.377	6.512		76.6015	2.974	6.809
76701.5		76.7015	2.994	6.851		76.7015	3.388	6.51		76.7015	2.803	6.829
76801.5		76.8015	2.936	6.768		76.8015	3.393	6.535		76.8015	2.81	6.861
76901.5		76.9015	3.062	6.807		76.9015	3.392	6.707		76.9015	3.077	6.833
77001.5		77.0015	2.965	6.65		77.0015	3.369	6.484		77.0015	3.029	6.83
77101.5		77.1015	2.961	6.661		77.1015	3.476	6.504		77.1015	2.999	6.758
77201.5		77.2015	2.996	6.7		77.2015	3.469	6.594		77.2015	3.148	6.744
77301.5		77.3015	2.999	6.695		77.3015	3.384	6.639		77.3015	2.873	6.847
77401.5		77.4015	2.926	6.773		77.4015	3.375	6.523		77.4015	2.957	6.889
77501.6		77.5015	2.876	6.569		77.5015	3.432	6.477		77.5015	2.977	6.755
77601.6		77.6016	2.923	6.707		77.6016	3.47	6.541		77.6016	3.002	6.858
77701.6		77.7016	2.944	6.704		77.7016	3.347	6.626		77.7016	2.821	6.703
77801.6		77.8016	3.036	6.662		77.8016	3.41	6.587		77.8016	3.018	6.965
77901.6		77.9016	3.124	6.644		77.9016	3.378	6.414		77.9016	3.055	6.83
78001.6		78.0016	2.997	6.651		78.0016	3.448	6.475		78.0016	2.957	6.782
78101.6		78.1016	2.899	6.673		78.1016	3.402	6.473		78.1016	2.887	6.845
78201.6		78.2016	2.888	6.723		78.2016	3.372	6.445		78.2016	2.9	6.905
78301.6		78.3016	2.96	6.805		78.3016	3.321	6.377		78.3016	2.833	6.733
78401.6		78.4016	2.93	6.662		78.4016	3.415	6.47		78.4016	2.799	6.83
78501.6		78.5016	2.951	6.751		78.5016	3.304	6.49		78.5016	3.026	6.764
78601.6		78.6016	2.951	6.718		78.6016	3.336	6.403		78.6016	2.925	6.749
78701.6		78.7016	2.991	6.703		78.7016	3.463	6.522		78.7016	3.121	6.903
78801.6		78.8016	2.943	6.667		78.8016	3.396	6.594		78.8016	2.924	6.754
78901.6		78.9016	2.989	6.758		78.9016	3.439	6.509		78.9016	2.949	6.847
79001.6		79.0016	3.016	6.676		79.0016	3.391	6.482		79.0016	2.977	6.876
79101.6		79.1016	2.982	6.64		79.1016	3.493	6.584		79.1016	2.712	6.879
79201.6		79.2016	3.02	6.804		79.2016	3.299	6.64		79.2016	2.923	6.804
79301.6		79.3016	2.987	6.633		79.3016	3.277	6.597		79.3016	3.059	6.814
79401.6		79.4016	3.032	7.06		79.4016	3.554	6.539		79.4016	3.06	6.727
79501.6		79.5016	3.064	6.896		79.5016	3.424	6.412		79.5016	3.017	6.791
79601.6		79.6016	2.996	6.818		79.6016	3.456	6.49		79.6016	3.005	6.744
79701.6		79.7016	2.988	6.982		79.7016	3.389	6.399		79.7016	3.114	6.897
79801.6		79.8016	3.037	6.812		79.8016	3.415	6.45		79.8016	2.937	6.718
79901.6		79.9016	3.171	6.77		79.9016	3.58	6.376		79.9016	3.245	6.809
80001.6		80.0016	3.028	6.72		80.0016	3.478	6.342		80.0016	3.4	6.84
80101.6		80.1016	3.157	6.8		80.1016	3.383	6.333		80.1016	3.123	7.002
80201.6		80.2016	3.25	6.699		80.2016	3.464	6.395		80.2016	3.37	6.836
80301.6		80.3016	3.156	6.773		80.3016	3.349	6.341		80.3016	3.193	6.84
80401.6		80.4016	3.01	6.773		80.4016	3.349	6.345		80.4016	3.036	6.653
80501.6		80.5016	2.964	6.901		80.5016	3.447	6.231		80.5016	3.106	6.775
80601.6		80.6016	3.126	6.744		80.6016	3.43	6.359		80.6016	2.701	6.763
80701.6		80.7016	3.069	7.017		80.7016	3.627	6.67		80.7016	3.227	6.691
80801.6		80.8016	3.168	6.912		80.8016	3.453	6.57		80.8016	2.989	6.725
80901.6		80.9016	3.058	6.83		80.9016	3.639	6.502		80.9016	2.719	6.691
81001.6		81.0016	3.084	6.705		81.0016	3.503	6.619		81.0016	2.85	6.702
81101.6		81.1016	3.045	6.836		81.1016	3.412	6.588		81.1016	3.573	6.639
81201.6		81.2016	3.134	6.893		81.2016	3.409	6.614		81.2016	3.231	6.757
81301.6		81.3016	3.091	6.599		81.3016	3.546	6.504		81.3016	3.153	6.726
81401.6		81.4016	3.099	6.884		81.4016	3.559	6.619		81.4016	3.228	6.789
81501.6		81.5016	3.153	6.831		81.5016	3.693	6.356		81.5016	3.102	6.853
81601.6		81.6016	3.176	6.818		81.6016	3.606	6.477		81.6016	3.114	6.848
81701.6		81.7016	3.258	6.822		81.7016	3.525	6.414		81.7016	3.403	7.077
81801.6		81.8016	3.306	6.806		81.8016	3.654	6.449		81.8016	2.963	6.931
81901.6		81.9016	3.161	6.788		81.9016	3.643	6.481		81.9016	3.155	6.947
82001.6		82.0016	3.129	6.721		82.0016	3.575	6.474		82.0016	2.916	6.901
82101.6		82.1016	3.152	6.854		82.1016	3.506	6.507		82.1016	3.216	6.922
82201.6		82.2016	3.176	6.728		82.2016	3.579	6.456		82.2016	3.103	6.851
82301.6		82.3016	3.064	6.674		82.3016	3.456	6.41		82.3016	3.306	6.791
82401.6		82.4016	3.185	6.776		82.4016	3.436	6.331		82.4016	3.15	6.71
82501.6		82.5016	3.259	6.647		82.5016	3.477	6.312		82.5016	3.203	6.785
82601.7		82.6017	3.19	6.601		82.6017	3.477	6.177		82.6017	3.068	6.826
82701.7		82.7017	3.276	6.624		82.7017	3.493	6.326		82.7017	3.069	6.835
82801.7		82.8017	3.173	6.626		82.8017	3.613	6.311		82.8017	2.969	6.733
82901.7		82.9017	3.153	6.629		82.9017	3.507	6.316		82.9017	3.332	6.766
83001.7		83.0017	3.234	6.75		83.0017	3.508	6.45		83.0017	3.332	6.994
83101.7		83.1017	3.144	6.671		83.1017	3.377	6.451		83.1017	3.276	6.744
83201.7		83.2017	3.231	6.683		83.2017	3.389	6.397		83.2017	3.126	6.737
83301.7		83.3017	3.201	6.609		83.3017	3.391	6.44		83.3017	2.99	6.78
83401.7		83.4017	3.18	6.753		83.4017	3.337	6.491		83.4017	3.076	6.719
83501.7		83.5017	3.132	6.725		83.5017	3.282	6.407		83.5017	2.872	6.825
83601.7		83.6017	3.241	6.756		83.6017	3.399	6.34		83.6017	3.051	6.781
83701.7		83.7017	3.113	6.729		83.7017	3.387	6.489		83.7017	2.981	6.761
83801.7		83.8017	3.144	6.69		83.8017	3.386	6.359		83.8017	3.018	6.747
83901.7		83.9017	3.197	6.801		83.9017	3.307	6.28		83.9017	3.022	6.735
84001.7		84.0017	3.168	6.884		84.0017	3.49	6.406		84.0017	3.232	6.8
84101.7		84.1017	3.141	6.717		84.1017	3.338	6.346		84.1017	3.606	6.905
84201.7		84.2017	3.106	6.786		84.2017	3.446	6.332		84.2017	3.516	6.758
84301.7		84.3017	3.221	6.99		84.3017	3.34	6.276		84.3017	3.534	6.747
84401.7		84.4017	3.18	6.858		84.4017	3.318	6.336		84.4017	3.454	6.847
84501.7		84.5017	3.045	6.908		84.5017	3.233	6.421		84.5017	3.067	6.743
84601.7		84.6017	3.188	6.891		84.6017	3.381	6.317		84.6017	3.109	6.915
84701.7		84.7017	3.131	6.838		84.7017	3.226	6.236		84.7017	3.055	6.961
84801.7		84.8017	3.132	6.834		84.8017	3.27	6.229		84.8017	2.992	6.746
84901.7		84.9017	3.178	7.012		84.9017	3.376	6.251		84.9017	3.206	6.898
85001.7		85.0017	3.063	6.824		85.0017	3.482	6.161		85.0017	3.006	6.878
85101.7		85.1017	3.043	6.758		85.1017	3.349	6.316		85.1017	2.974	6.976
85201.7		85.2017	3.112	6.913		85.2017	3.284	6.292		85.2017	2.959	6.828
85301.7		85.3017	3.169	6.848		85.3017	3.48	6.401		85.3017	2.848	6.74
85401.7		85.4017	3.132	6.875		85.4017	3.331	6.359		85.4017	3.051	6.743
85501.7		85.5017	3.131	6.816		85.5017	3.39	6.226		85.5017	2.916	6.885
85601.7		85.6017	3.069	7.068		85.6017	3.291	6.428		85.6017	2.878	6.706
85701.7		85.7017	3.22	6.921		85.7017	3.31	6.397		85.7017	2.951	6.901
85801.7		85.8017	3.156	7.011		85.8017	3.54	6.518		85.8017	2.904	6.745
85901.7		85.9017	3.251	7.101		85.9017	3.365	6.344		85.9017	3.187	6.74
86001.7		86.0017	3.325	6.943		86.0017	3.353	6.374		86.0017	3.099	6.897
86101.7		86.1017	3.179	6.969		86.1017	3.365	6.354		86.1017	2.938	6.843
86201.7		86.2017	3.201	7.033		86.2017	3.319	6.384		86.2017	2.793	6.701
86301.7		86.3017	3.086	6.97		86.3017	3.438	6.441		86.3017	2.955	6.785
86401.7		86.4017	3.126	6.832		86.4017	3.37	6.384		86.4017	2.986	6.739
86501.7		86.5017	3.119	6.89		86.5017	3.411	6.427		86.5017	3.1	6.788
86601.7		86.6017	3.135	6.849		86.6017	3.47	6.482		86.6017	2.886	6.916
86701.7		86.7017	3.066	6.822		86.7017	3.348	6.44		86.7017	2.888	6.83
86801.7		86.8017	3.137	6.938		86.8017	3.305	6.435		86.8017	2.866	6.917
86901.7		86.9017	3.14	6.876		86.9017	3.452	6.372		86.9017	3.011	6.941
87001.7		87.0017	3.035	7.017		87.0017	3.38	6.396		87.0017	2.897	6.857
87101.7		87.1017	3.222	6.806		87.1017	3.384	6.207		87.1017	2.989	6.913
87201.7		87.2017	3.129	6.871		87.2017	3.401	6.349		87.2017	3.115	6.843
87301.7		87.3017	3.147	6.79		87.3017	3.4	6.362		87.3017	2.74	6.876
87401.7		87.4017	3.154	7.042		87.4017	3.372	6.408		87.4017	2.933	6.912
87501.8		87.5018	3.1	6.695		87.5018	3.515	6.352		87.5018	3.148	6.873
87601.8		87.6018	3.022	6.987		87.6018	3.384	6.283		87.6018	2.861	6.796
87701.8		87.7018	3.177	7.11		87.7018	3.204	6.275		87.7018	2.973	6.708
87801.8		87.8018	3.135	6.881		87.8018	3.289	6.203		87.8018	2.853	6.818
87901.8		87.9018	3.185	6.933		87.9018	3.187	6.155		87.9018	2.884	6.786
88001.8		88.0018	3.107	6.828		88.0018	3.216	6.167		88.0018	3.144	6.772
88101.8		88.1018	3.213	6.918		88.1018	3.431	6.299		88.1018	2.907	6.903
88201.8		88.2018	3.133	6.937		88.2018	3.255	6.115		88.2018	3.082	6.888
88301.8		88.3018	3.05	6.798		88.3018	3.326	6.127		88.3018	3.117	6.78
88401.8		88.4018	3.009	6.868		88.4018	3.229	6.238		88.4018	3.254	6.845
88501.8		88.5018	3.065	6.862		88.5018	3.28	6.144		88.5018	3.047	7.026
88601.8		88.6018	3.066	6.786		88.6018	3.286	6.158		88.6018	3.131	6.948
88701.8		88.7018	3.062	6.795		88.7018	3.317	6.205		88.7018	2.998	7.019
88801.8		88.8018	3.057	6.838		88.8018	3.309	6.292		88.8018	2.978	6.971
88901.8		88.9018	3.052	6.862		88.9018	3.257	6.141		88.9018	2.865	6.995
89001.8		89.0018	3.143	6.823		89.0018	3.313	6.258		89.0018	3.321	7.104
89101.8		89.1018	3.037	6.913		89.1018	3.233	6.28		89.1018	3.073	7.131
89201.8		89.2018	3.014	6.909		89.2018	3.29	6.293		89.2018	2.998	7.054
89301.8		89.3018	3.041	6.887		89.3018	3.261	6.154		89.3018	2.953	7.011
89401.8		89.4018	3.078	6.913		89.4018	3.315	6.312		89.4018	3.018	7.039
89501.8		89.5018	3.037	6.77		89.5018	3.213	6.313		89.5018	2.774	7.181
89601.8		89.6018	2.999	6.737		89.6018	3.233	6.34		89.6018	2.972	7.091
89701.8		89.7018	2.945	7.02		89.7018	3.25	6.329		89.7018	3.17	7.015
89801.8		89.8018	2.993	6.782		89.8018	3.389	6.282		89.8018	2.943	7.029
89901.8		89.9018	2.957	6.827		89.9018	3.349	6.5		89.9018	2.811	7.052
90001.8		90.0018	2.969	6.702		90.0018	3.319	6.397		90.0018	3.163	7.007
90101.8		90.1018	2.908	6.947		90.1018	3.399	6.398		90.1018	2.824	6.868
90201.8		90.2018	2.983	6.981		90.2018	3.384	6.415		90.2018	2.836	6.92
90301.8		90.3018	2.918	6.838		90.3018	3.481	6.417		90.3018	3.064	6.899
90401.8		90.4018	2.983	6.846		90.4018	3.384	6.538		90.4018	2.783	6.917
90501.8		90.5018	2.976	6.773		90.5018	3.401	6.433		90.5018	3.178	6.993
90601.8		90.6018	3.073	7.047		90.6018	3.362	6.465		90.6018	2.913	7.011
90701.8		90.7018	3.004	6.729		90.7018	3.395	6.529		90.7018	3.052	6.958
90801.8		90.8018	2.984	6.908		90.8018	3.23	6.41		90.8018	2.872	7.042
90901.8		90.9018	2.986	6.962		90.9018	3.228	6.48		90.9018	3.275	6.989
91001.8		91.0018	2.988	6.786		91.0018	3.332	6.367		91.0018	3.368	7.103
91101.8		91.1018	2.997	6.998		91.1018	3.388	6.4		91.1018	3.031	6.998
91201.8		91.2018	3.037	6.933		91.2018	3.441	6.415		91.2018	3.072	7.158
91301.8		91.3018	3.183	6.851		91.3018	3.301	6.446		91.3018	3.035	7.037
91401.8		91.4018	2.931	6.902		91.4018	3.371	6.368		91.4018	3.306	7.077
91501.8		91.5018	2.978	6.931		91.5018	3.261	6.318		91.5018	3.925	7.052
91601.8		91.6018	2.974	6.941		91.6018	3.31	6.423		91.6018	3.915	6.987
91701.8		91.7018	3.086	6.936		91.7018	3.284	6.532		91.7018	3.26	7.108
91801.8		91.8018	2.957	6.807		91.8018	3.294	6.419		91.8018	3.451	7.132
91901.8		91.9018	2.984	6.83		91.9018	3.337	6.534		91.9018	3.156	6.984
92001.8		92.0018	3.004	6.803		92.0018	3.408	6.449		92.0018	3.356	7.103
92101.8		92.1018	3.011	6.749		92.1018	3.264	6.549		92.1018	3.166	7.001
92201.8		92.2018	3.054	6.77		92.2018	3.333	6.518		92.2018	3.627	7.011
92301.8		92.3018	2.929	6.818		92.3018	3.273	6.446		92.3018	3.224	6.977
92401.8		92.4018	3	6.694		92.4018	3.301	6.425		92.4018	3.186	7.02
92501.9		92.5019	3.091	6.851		92.5019	3.38	6.405		92.5019	2.918	6.988
92601.9		92.6019	3.198	6.693		92.6019	3.374	6.305		92.6019	2.907	6.908
92701.9		92.7019	2.98	6.7		92.7019	3.186	6.36		92.7019	3.296	7.042
92801.9		92.8019	2.948	6.743		92.8019	3.454	6.516		92.8019	3.217	7.079
92901.9		92.9019	3.032	6.786		92.9019	3.361	6.416		92.9019	3.222	6.998
93001.9		93.0019	2.855	6.704		93.0019	3.418	6.395		93.0019	2.987	6.868
93101.9		93.1019	3.095	6.627		93.1019	3.315	6.292		93.1019	2.99	6.74
93201.9		93.2019	2.97	6.619		93.2019	3.344	6.355		93.2019	2.972	6.901
93301.9		93.3019	3.055	6.857		93.3019	3.562	6.295		93.3019	3.123	7.013
93401.9		93.4019	2.942	6.768		93.4019	3.449	6.325		93.4019	3.188	7.029
93501.9		93.5019	2.978	6.859		93.5019	3.299	6.336		93.5019	3.072	6.815
93601.9		93.6019	2.919	6.71		93.6019	3.422	6.433		93.6019	3.046	6.935
93701.9		93.7019	2.967	6.825		93.7019	3.381	6.494		93.7019	2.895	6.959
93801.9		93.8019	2.909	6.701		93.8019	3.412	6.409		93.8019	3.046	6.981
93901.9		93.9019	2.887	6.746		93.9019	3.623	6.509		93.9019	3.003	7.031
94001.9		94.0019	2.921	6.753		94.0019	3.384	6.432		94.0019	3.066	7.095
94101.9		94.1019	2.94	6.682		94.1019	3.438	6.446		94.1019	3.257	7.091
94201.9		94.2019	2.946	6.732		94.2019	3.415	6.439		94.2019	3.048	6.911
94301.9		94.3019	2.998	6.695		94.3019	3.292	6.311		94.3019	2.89	6.967
94401.9		94.4019	3.051	6.585		94.4019	3.475	6.539		94.4019	2.962	7.011
94501.9		94.5019	3.018	6.701		94.5019	3.58	6.485		94.5019	2.775	6.965
94601.9		94.6019	2.938	6.721		94.6019	3.335	6.421		94.6019	2.801	7.006
94701.9		94.7019	2.905	6.608		94.7019	3.346	6.398		94.7019	2.964	6.909
94801.9		94.8019	2.946	6.739		94.8019	3.389	6.319		94.8019	3.007	7.087
94901.9		94.9019	2.969	6.729		94.9019	3.445	6.415		94.9019	2.905	7.105
95001.9		95.0019	2.943	6.64		95.0019	3.468	6.336		95.0019	3.07	7.091
95101.9		95.1019	2.962	6.744		95.1019	3.318	6.487		95.1019	3.101	7.107
95201.9		95.2019	3.002	6.826		95.2019	3.437	6.548		95.2019	2.925	7.038
95301.9		95.3019	3.075	6.71		95.3019	3.449	6.467		95.3019	2.925	6.947
95401.9		95.4019	3.136	6.954		95.4019	3.322	6.512		95.4019	3.189	7.157
95501.9		95.5019	3.056	6.636		95.5019	3.441	6.605		95.5019	3.134	6.956
95601.9		95.6019	3.042	6.756		95.6019	3.457	6.615		95.6019	3.131	7.032
95701.9		95.7019	3.009	6.726		95.7019	3.368	6.409		95.7019	3.625	7.014
95801.9		95.8019	2.976	6.737		95.8019	3.546	6.588		95.8019	3.183	6.95
95901.9		95.9019	2.949	6.8		95.9019	3.518	6.607		95.9019	3.448	6.998
96001.9		96.0019	3.087	6.784		96.0019	3.452	6.572		96.0019	3.371	7.211
96101.9		96.1019	2.956	6.681		96.1019	3.532	6.558		96.1019	3.549	6.946
96201.9		96.2019	3.026	6.66		96.2019	3.413	6.592		96.2019	2.913	7.151
96301.9		96.3019	3.029	6.687		96.3019	3.349	6.519		96.3019	3.184	7.001
96401.9		96.4019	3.082	6.853		96.4019	3.365	6.572		96.4019	2.923	6.962
96501.9		96.5019	2.949	6.694		96.5019	3.388	6.525		96.5019	3.165	6.818
96601.9		96.6019	2.948	6.758		96.6019	3.327	6.537		96.6019	2.846	6.99
96701.9		96.7019	3.014	6.616		96.7019	3.415	6.418		96.7019	3.037	6.997
96801.9		96.8019	2.934	6.725		96.8019	3.318	6.434		96.8019	3.022	6.995
96901.9		96.9019	3.062	6.725		96.9019	3.545	6.571		96.9019	2.819	6.877
97001.9		97.0019	3.028	6.818		97.0019	3.299	6.624		97.0019	2.936	7.067
97101.9		97.1019	2.998	6.766		97.1019	3.506	6.445		97.1019	3.08	7.02
97201.9		97.2019	2.964	6.641		97.2019	3.468	6.275		97.2019	3.08	7.069
97301.9		97.3019	2.989	6.781		97.3019	3.496	6.495		97.3019	3.058	7.114
97401.9		97.4019	3.042	6.774		97.4019	3.335	6.627		97.4019	3.216	7.141
97501.9		97.5019	2.948	6.945		97.5019	3.333	6.566		97.5019	3.38	7.16
97602		97.602	2.961	6.79		97.602	3.447	6.522		97.602	3.966	7.129
97702		97.702	2.99	6.756		97.702	3.498	6.545		97.702	3.472	7.202
97802		97.802	2.969	6.728		97.802	3.367	6.473		97.802	3.235	7.002
97902		97.902	2.981	6.453		97.902	3.296	6.541		97.902	3.019	6.863
98002		98.002	2.99	6.487		98.002	3.346	6.552		98.002	3.119	6.982
98102		98.102	3.055	6.738		98.102	3.385	6.444		98.102	3.402	7.059
98202		98.202	3.037	6.728		98.202	3.29	6.51		98.202	3.65	7.098
98302		98.302	3.089	6.868		98.302	3.301	6.57		98.302	3.496	7.034
98402		98.402	3.022	6.952		98.402	3.228	6.493		98.402	3.569	7.021
98502		98.502	3.003	6.676		98.502	3.353	6.441		98.502	3.452	7.003
98602		98.602	3.016	6.675		98.602	3.277	6.494		98.602	3.722	6.954
98702		98.702	3.011	6.734		98.702	3.411	6.576		98.702	3.655	6.934
98802		98.802	3.034	6.929		98.802	3.394	6.472		98.802	3.873	6.983
98902		98.902	2.962	6.797		98.902	3.313	6.391		98.902	3.074	6.938
99002		99.002	2.976	6.855		99.002	3.484	6.348		99.002	2.994	6.957
99102		99.102	3.024	6.705		99.102	3.34	6.476		99.102	3.314	7.106
99202		99.202	3.048	6.793		99.202	3.422	6.556		99.202	3.174	6.95
99302		99.302	3.036	6.893		99.302	3.304	6.537		99.302	2.697	6.856
99402		99.402	3.113	6.924		99.402	3.338	6.484		99.402	2.915	6.905
99502		99.502	3.115	6.88		99.502	3.316	6.477		99.502	2.846	6.829
99602		99.602	3.02	6.848		99.602	3.409	6.534		99.602	2.888	6.763
99702		99.702	2.993	6.762		99.702	3.409	6.555		99.702	3.072	6.938
99802		99.802	2.993	6.76		99.802	3.412	6.424		99.802	2.993	6.887
99902		99.902	2.988	6.768		99.902	3.357	6.497		99.902	3.073	6.839
100000		100	3.072	6.742		100	3.322	6.537		100	3.017	6.907

## Sheet: H-Bonds
Time (ns)	TLR2	TLR3	TLR4
0	14	20	18
0.100002	16	23	18
0.200004	20	21	17
0.300006	21	21	17
0.400008	22	24	18
0.50001	22	26	18
0.600012	22	23	23
0.700014	19	22	16
0.800016	14	22	19
0.900018	15	24	17
1.00002	18	24	20
1.10002	19	29	18
1.20002	18	29	15
1.30003	18	26	19
1.40003	19	25	19
1.50003	19	24	19
1.60003	17	23	19
1.70003	19	24	18
1.80004	19	23	16
1.90004	21	23	18
2.00004	19	22	13
2.10004	15	23	15
2.20004	16	20	16
2.30005	21	20	13
2.40005	18	20	12
2.50005	15	19	18
2.60005	20	18	14
2.70005	17	20	15
2.80006	22	20	15
2.90006	19	17	15
3.00006	22	18	19
3.10006	18	17	16
3.20006	20	20	15
3.30007	21	18	11
3.40007	19	14	14
3.50007	22	20	13
3.60007	22	17	14
3.70007	22	26	14
3.80008	19	24	15
3.90008	23	22	14
4.00008	22	22	15
4.10008	21	22	16
4.20008	19	19	13
4.30009	18	26	19
4.40009	21	23	15
4.50009	22	21	14
4.60009	20	21	14
4.70009	22	20	15
4.8001	24	21	17
4.9001	18	21	15
5.0001	23	21	13
5.1001	20	21	14
5.2001	21	21	13
5.30011	22	21	16
5.40011	21	21	15
5.50011	19	21	15
5.60011	22	21	14
5.70011	19	20	11
5.80012	22	20	11
5.90012	23	19	10
6.00012	24	19	7
6.10012	23	18	11
6.20012	17	17	10
6.30013	20	13	9
6.40013	19	17	11
6.50013	17	15	9
6.60013	16	17	12
6.70013	16	15	10
6.80014	16	18	10
6.90014	23	15	10
7.00014	20	14	12
7.10014	22	16	10
7.20014	19	15	11
7.30015	17	14	11
7.40015	18	16	15
7.50015	15	14	13
7.60015	18	19	13
7.70015	21	17	13
7.80016	16	15	11
7.90016	19	20	10
8.00016	19	17	11
8.10016	16	18	11
8.20016	16	18	10
8.30017	16	14	11
8.40017	16	15	12
8.50017	15	16	11
8.60017	15	17	11
8.70017	18	18	15
8.80018	15	14	13
8.90018	14	16	10
9.00018	17	15	11
9.10018	15	12	12
9.20018	14	17	14
9.30019	14	12	12
9.40019	13	15	13
9.50019	19	14	13
9.60019	15	15	15
9.70019	14	17	16
9.8002	17	16	12
9.9002	16	13	16
10.0002	14	17	12
10.1002	20	16	12
10.2002	19	15	16
10.3002	17	17	12
10.4002	18	15	17
10.5002	18	15	17
10.6002	19	15	15
10.7002	18	12	15
10.8002	10	19	14
10.9002	18	18	15
11.0002	14	14	14
11.1002	17	20	12
11.2002	16	20	14
11.3002	14	17	16
11.4002	14	20	11
11.5002	18	19	12
11.6002	11	20	15
11.7002	15	16	15
11.8002	16	21	14
11.9002	16	23	14
12.0002	18	22	15
12.1002	15	22	17
12.2002	13	23	16
12.3002	15	23	18
12.4002	17	21	13
12.5002	16	22	13
12.6003	16	21	17
12.7003	11	22	15
12.8003	13	19	16
12.9003	14	14	13
13.0003	14	23	13
13.1003	14	15	14
13.2003	14	16	15
13.3003	13	20	13
13.4003	18	16	13
13.5003	13	15	15
13.6003	13	16	14
13.7003	14	16	15
13.8003	17	13	13
13.9003	17	16	15
14.0003	13	16	16
14.1003	17	18	12
14.2003	13	17	14
14.3003	15	17	12
14.4003	14	19	11
14.5003	15	15	11
14.6003	12	14	12
14.7003	15	18	11
14.8003	13	16	10
14.9003	15	19	9
15.0003	15	17	9
15.1003	14	19	11
15.2003	14	20	13
15.3003	16	17	12
15.4003	17	15	10
15.5003	17	16	12
15.6003	14	20	11
15.7003	14	18	11
15.8003	13	18	10
15.9003	15	20	8
16.0003	13	17	11
16.1003	15	18	7
16.2003	12	14	10
16.3003	14	14	7
16.4003	13	16	11
16.5003	10	16	9
16.6003	13	16	8
16.7003	13	16	7
16.8003	12	18	11
16.9003	11	16	10
17.0003	12	17	11
17.1003	14	14	12
17.2003	10	21	7
17.3003	15	20	10
17.4003	15	18	11
17.5004	14	17	10
17.6004	13	17	13
17.7004	16	19	10
17.8004	14	17	8
17.9004	14	16	9
18.0004	13	16	10
18.1004	14	12	9
18.2004	14	13	11
18.3004	13	15	11
18.4004	12	15	11
18.5004	14	15	11
18.6004	12	14	11
18.7004	12	15	12
18.8004	14	15	11
18.9004	13	14	11
19.0004	13	13	12
19.1004	14	15	12
19.2004	14	20	11
19.3004	13	16	9
19.4004	16	18	11
19.5004	14	16	11
19.6004	12	14	11
19.7004	13	16	10
19.8004	14	15	8
19.9004	12	17	10
20.0004	13	13	11
20.1004	13	13	12
20.2004	13	15	12
20.3004	14	15	12
20.4004	14	13	10
20.5004	16	13	14
20.6004	16	15	13
20.7004	13	14	9
20.8004	14	17	17
20.9004	15	20	13
21.0004	15	17	11
21.1004	16	16	11
21.2004	16	18	10
21.3004	16	21	12
21.4004	16	19	10
21.5004	18	16	12
21.6004	15	21	8
21.7004	14	18	10
21.8004	12	20	11
21.9004	17	20	9
22.0004	15	18	10
22.1004	14	18	13
22.2004	11	20	11
22.3004	14	16	12
22.4004	10	17	10
22.5005	9	19	9
22.6005	12	18	15
22.7005	12	18	10
22.8005	10	16	9
22.9005	11	21	10
23.0005	12	19	6
23.1005	9	17	8
23.2005	13	17	8
23.3005	13	20	8
23.4005	11	14	8
23.5005	10	15	7
23.6005	8	16	8
23.7005	10	13	7
23.8005	9	14	9
23.9005	10	13	10
24.0005	9	16	8
24.1005	11	18	7
24.2005	12	17	9
24.3005	13	16	7
24.4005	16	14	8
24.5005	13	15	8
24.6005	14	17	7
24.7005	15	16	10
24.8005	12	13	7
24.9005	11	15	7
25.0005	11	14	9
25.1005	12	17	13
25.2005	12	15	11
25.3005	11	18	8
25.4005	12	14	9
25.5005	11	15	6
25.6005	12	11	11
25.7005	11	14	8
25.8005	12	16	8
25.9005	12	13	9
26.0005	11	10	9
26.1005	13	13	7
26.2005	10	13	8
26.3005	13	13	9
26.4005	11	14	10
26.5005	7	7	9
26.6005	10	10	8
26.7005	10	12	7
26.8005	9	12	8
26.9005	9	12	9
27.0005	9	12	10
27.1005	10	9	8
27.2005	9	14	10
27.3005	7	9	9
27.4005	10	12	11
27.5006	9	10	7
27.6006	11	11	12
27.7006	9	11	8
27.8006	8	16	10
27.9006	9	13	10
28.0006	8	12	9
28.1006	7	12	8
28.2006	7	14	12
28.3006	8	13	12
28.4006	9	15	12
28.5006	9	14	8
28.6006	12	14	11
28.7006	12	13	12
28.8006	13	11	9
28.9006	12	12	12
29.0006	10	13	8
29.1006	11	14	15
29.2006	11	11	14
29.3006	12	15	12
29.4006	13	11	10
29.5006	14	10	13
29.6006	10	12	9
29.7006	11	9	12
29.8006	11	12	10
29.9006	13	11	13
30.0006	12	12	11
30.1006	11	13	12
30.2006	11	9	11
30.3006	12	11	13
30.4006	12	13	9
30.5006	14	12	13
30.6006	14	12	11
30.7006	13	14	10
30.8006	13	9	6
30.9006	12	12	10
31.0006	12	10	13
31.1006	13	11	10
31.2006	11	11	8
31.3006	12	9	10
31.4006	15	11	9
31.5006	14	14	8
31.6006	14	11	8
31.7006	14	11	9
31.8006	15	11	8
31.9006	13	11	10
32.0006	14	10	10
32.1006	15	14	9
32.2006	12	13	10
32.3006	15	12	12
32.4006	13	13	8
32.5007	18	12	12
32.6007	13	10	11
32.7007	14	10	7
32.8007	17	9	11
32.9007	14	11	11
33.0007	12	9	11
33.1007	13	8	9
33.2007	15	8	11
33.3007	13	6	7
33.4007	14	9	11
33.5007	11	14	10
33.6007	13	11	10
33.7007	11	9	11
33.8007	14	14	12
33.9007	9	13	17
34.0007	13	15	11
34.1007	12	9	13
34.2007	15	12	16
34.3007	14	14	14
34.4007	15	10	12
34.5007	14	11	13
34.6007	14	10	12
34.7007	16	7	11
34.8007	14	6	11
34.9007	15	8	12
35.0007	14	7	13
35.1007	16	8	14
35.2007	17	11	16
35.3007	15	11	15
35.4007	14	9	16
35.5007	13	11	14
35.6007	15	12	14
35.7007	15	10	17
35.8007	14	12	14
35.9007	15	12	12
36.0007	14	12	11
36.1007	14	12	14
36.2007	12	13	14
36.3007	13	9	13
36.4007	14	11	12
36.5007	15	12	12
36.6007	13	10	15
36.7007	13	11	14
36.8007	16	10	13
36.9007	16	9	15
37.0007	12	11	11
37.1007	13	9	11
37.2007	16	13	14
37.3007	13	12	11
37.4007	16	9	13
37.5007	14	14	13
37.6008	11	12	14
37.7008	14	12	10
37.8008	13	12	10
37.9008	11	11	12
38.0008	12	15	14
38.1008	13	12	13
38.2008	13	10	13
38.3008	13	12	11
38.4008	13	8	12
38.5008	13	8	12
38.6008	13	9	12
38.7008	13	6	11
38.8008	12	8	11
38.9008	12	11	11
39.0008	13	12	13
39.1008	13	7	7
39.2008	15	6	12
39.3008	13	8	11
39.4008	13	7	12
39.5008	16	11	12
39.6008	12	12	12
39.7008	14	14	13
39.8008	13	10	12
39.9008	13	12	13
40.0008	14	13	13
40.1008	16	11	12
40.2008	15	10	14
40.3008	13	9	14
40.4008	13	11	12
40.5008	17	13	12
40.6008	16	15	14
40.7008	16	11	16
40.8008	16	10	13
40.9008	15	11	12
41.0008	15	8	10
41.1008	12	8	10
41.2008	13	9	14
41.3008	14	9	10
41.4008	17	7	12
41.5008	14	7	11
41.6008	17	11	8
41.7008	17	11	12
41.8008	14	12	10
41.9008	17	13	12
42.0008	16	10	12
42.1008	17	7	12
42.2008	22	9	11
42.3008	16	13	12
42.4008	18	8	10
42.5008	15	9	12
42.6009	12	9	8
42.7009	16	11	12
42.8009	18	11	10
42.9009	19	10	12
43.0009	16	11	10
43.1009	13	9	12
43.2009	16	11	13
43.3009	15	8	12
43.4009	15	11	8
43.5009	13	8	13
43.6009	15	11	11
43.7009	16	7	13
43.8009	16	7	10
43.9009	17	10	13
44.0009	13	13	10
44.1009	17	13	12
44.2009	17	16	10
44.3009	17	11	13
44.4009	20	9	16
44.5009	18	14	13
44.6009	16	11	11
44.7009	17	10	14
44.8009	17	14	10
44.9009	20	11	9
45.0009	18	19	9
45.1009	17	14	9
45.2009	16	14	7
45.3009	18	13	9
45.4009	16	14	12
45.5009	15	11	9
45.6009	15	14	10
45.7009	17	16	11
45.8009	19	11	11
45.9009	21	12	13
46.0009	18	13	10
46.1009	20	13	12
46.2009	19	10	9
46.3009	18	10	12
46.4009	21	12	10
46.5009	20	10	11
46.6009	20	13	12
46.7009	18	12	9
46.8009	15	13	10
46.9009	17	14	11
47.0009	17	14	12
47.1009	15	13	9
47.2009	18	15	11
47.3009	17	15	14
47.4009	19	13	10
47.501	17	12	11
47.601	15	13	12
47.701	17	14	12
47.801	17	14	15
47.901	17	13	11
48.001	19	10	12
48.101	18	13	11
48.201	17	9	13
48.301	17	14	10
48.401	16	14	10
48.501	17	18	15
48.601	18	11	13
48.701	18	15	13
48.801	18	13	13
48.901	17	14	13
49.001	19	16	13
49.101	18	17	12
49.201	16	15	10
49.301	17	14	8
49.401	16	18	12
49.501	17	17	11
49.601	16	12	8
49.701	14	17	11
49.801	17	16	10
49.901	16	14	6
50.001	19	14	11
50.101	23	18	12
50.201	22	14	8
50.301	19	14	8
50.401	20	16	10
50.501	20	16	11
50.601	18	17	10
50.701	18	16	11
50.801	15	13	10
50.901	18	15	9
51.001	15	14	14
51.101	17	15	13
51.201	16	14	10
51.301	19	12	8
51.401	18	14	14
51.501	13	14	11
51.601	22	15	8
51.701	18	14	7
51.801	18	12	10
51.901	18	11	9
52.001	21	15	10
52.101	18	15	9
52.201	19	14	12
52.301	18	17	12
52.401	17	13	11
52.501	18	14	9
52.6011	18	15	10
52.7011	17	12	12
52.8011	20	16	9
52.9011	17	13	9
53.0011	18	18	11
53.1011	20	18	11
53.2011	22	16	8
53.3011	18	15	11
53.4011	20	16	14
53.5011	20	16	9
53.6011	19	17	11
53.7011	18	16	9
53.8011	16	14	7
53.9011	17	13	11
54.0011	18	18	12
54.1011	17	17	11
54.2011	15	16	11
54.3011	16	18	10
54.4011	17	14	13
54.5011	17	14	11
54.6011	18	12	12
54.7011	17	14	10
54.8011	17	13	12
54.9011	20	9	14
55.0011	18	12	13
55.1011	21	9	13
55.2011	16	6	15
55.3011	20	8	13
55.4011	17	8	15
55.5011	17	7	12
55.6011	18	11	10
55.7011	17	8	11
55.8011	17	8	13
55.9011	16	10	11
56.0011	15	11	10
56.1011	14	9	8
56.2011	19	11	9
56.3011	18	9	11
56.4011	20	10	12
56.5011	17	6	11
56.6011	19	9	11
56.7011	17	8	8
56.8011	17	9	12
56.9011	20	9	10
57.0011	23	7	9
57.1011	20	8	10
57.2011	16	10	10
57.3011	17	9	8
57.4011	16	10	11
57.5012	20	7	9
57.6012	18	11	11
57.7012	20	10	11
57.8012	18	11	10
57.9012	22	13	10
58.0012	20	12	8
58.1012	20	10	9
58.2012	22	11	11
58.3012	20	14	11
58.4012	19	14	10
58.5012	18	12	12
58.6012	17	13	11
58.7012	18	12	15
58.8012	17	11	16
58.9012	17	9	11
59.0012	20	11	13
59.1012	19	12	14
59.2012	21	13	9
59.3012	20	15	11
59.4012	20	14	10
59.5012	20	12	9
59.6012	21	14	12
59.7012	23	13	12
59.8012	21	15	14
59.9012	23	14	13
60.0012	20	13	12
60.1012	21	14	13
60.2012	22	11	13
60.3012	19	12	11
60.4012	20	10	12
60.5012	21	11	13
60.6012	19	15	12
60.7012	16	13	13
60.8012	20	13	14
60.9012	18	15	12
61.0012	16	17	13
61.1012	16	13	15
61.2012	17	18	16
61.3012	17	14	13
61.4012	16	15	12
61.5012	18	14	13
61.6012	19	15	13
61.7012	17	17	13
61.8012	16	18	16
61.9012	17	15	16
62.0012	17	16	14
62.1012	19	19	12
62.2012	17	16	14
62.3012	15	17	13
62.4012	18	20	16
62.5012	14	19	14
62.6013	16	19	13
62.7013	17	15	15
62.8013	16	18	15
62.9013	18	15	13
63.0013	17	19	14
63.1013	14	21	14
63.2013	14	19	14
63.3013	14	20	16
63.4013	15	19	14
63.5013	18	17	11
63.6013	16	20	15
63.7013	14	18	16
63.8013	15	19	17
63.9013	15	17	17
64.0013	16	17	18
64.1013	16	21	13
64.2013	15	19	15
64.3013	15	17	14
64.4013	17	18	15
64.5013	18	19	13
64.6013	16	20	12
64.7013	17	19	15
64.8013	17	19	9
64.9013	14	17	13
65.0013	16	20	13
65.1013	18	13	10
65.2013	15	16	11
65.3013	14	19	11
65.4013	16	19	10
65.5013	15	19	11
65.6013	14	20	13
65.7013	16	22	9
65.8013	14	20	10
65.9013	16	16	13
66.0013	18	17	10
66.1013	15	14	11
66.2013	15	14	15
66.3013	16	14	12
66.4013	17	19	12
66.5013	19	16	15
66.6013	16	18	11
66.7013	22	17	15
66.8013	19	18	15
66.9013	18	15	13
67.0013	15	21	14
67.1013	17	17	12
67.2013	15	20	14
67.3013	15	16	13
67.4013	18	18	11
67.5014	14	18	14
67.6014	15	17	12
67.7014	16	19	12
67.8014	20	18	10
67.9014	17	21	13
68.0014	16	20	14
68.1014	13	17	11
68.2014	16	18	13
68.3014	17	19	16
68.4014	15	21	11
68.5014	16	16	7
68.6014	18	17	13
68.7014	16	15	11
68.8014	12	25	12
68.9014	14	19	11
69.0014	16	19	11
69.1014	14	13	9
69.2014	18	16	15
69.3014	16	21	15
69.4014	16	15	13
69.5014	16	18	15
69.6014	15	17	15
69.7014	14	17	13
69.8014	14	17	11
69.9014	15	16	11
70.0014	14	19	10
70.1014	17	15	12
70.2014	15	15	15
70.3014	17	17	11
70.4014	18	17	15
70.5014	19	17	13
70.6014	17	18	14
70.7014	18	15	14
70.8014	20	16	14
70.9014	15	15	14
71.0014	16	14	14
71.1014	21	17	12
71.2014	19	21	11
71.3014	19	15	13
71.4014	22	19	13
71.5014	20	20	15
71.6014	21	16	10
71.7014	20	17	14
71.8014	19	17	16
71.9014	19	15	13
72.0014	17	18	13
72.1014	20	19	13
72.2014	18	17	12
72.3014	18	21	13
72.4014	15	20	12
72.5015	17	23	16
72.6015	19	21	14
72.7015	17	20	10
72.8015	14	18	11
72.9015	17	24	13
73.0015	20	19	12
73.1015	18	19	10
73.2015	17	19	9
73.3015	17	20	10
73.4015	17	24	12
73.5015	17	19	13
73.6015	15	22	13
73.7015	16	20	13
73.8015	18	20	12
73.9015	19	18	9
74.0015	17	21	11
74.1015	19	21	10
74.2015	14	22	10
74.3015	15	19	11
74.4015	18	21	12
74.5015	16	21	10
74.6015	18	21	13
74.7015	19	17	12
74.8015	15	20	12
74.9015	17	23	10
75.0015	16	21	15
75.1015	17	20	13
75.2015	18	18	12
75.3015	16	16	13
75.4015	18	19	15
75.5015	18	16	14
75.6015	16	23	13
75.7015	17	19	12
75.8015	18	21	11
75.9015	23	22	12
76.0015	18	19	12
76.1015	20	18	16
76.2015	22	19	12
76.3015	19	21	12
76.4015	20	18	11
76.5015	16	19	10
76.6015	18	21	10
76.7015	16	19	8
76.8015	20	18	7
76.9015	24	18	10
77.0015	18	21	9
77.1015	22	21	10
77.2015	18	15	14
77.3015	17	20	9
77.4015	20	17	12
77.5015	17	19	7
77.6016	16	19	10
77.7016	18	15	8
77.8016	22	22	10
77.9016	20	13	8
78.0016	23	15	9
78.1016	18	16	7
78.2016	21	16	9
78.3016	20	20	11
78.4016	20	13	7
78.5016	17	19	6
78.6016	20	17	8
78.7016	22	19	7
78.8016	23	17	8
78.9016	22	18	13
79.0016	23	18	8
79.1016	23	21	12
79.2016	22	16	7
79.3016	17	16	8
79.4016	18	20	8
79.5016	23	18	11
79.6016	17	16	8
79.7016	20	18	10
79.8016	20	16	11
79.9016	21	16	9
80.0016	18	17	11
80.1016	20	16	14
80.2016	19	13	14
80.3016	19	14	13
80.4016	17	15	12
80.5016	18	16	11
80.6016	16	15	12
80.7016	16	18	9
80.8016	21	15	13
80.9016	20	15	10
81.0016	19	16	11
81.1016	19	15	12
81.2016	23	17	11
81.3016	19	16	16
81.4016	20	18	14
81.5016	22	16	12
81.6016	22	17	15
81.7016	21	17	13
81.8016	20	18	11
81.9016	18	15	11
82.0016	21	17	10
82.1016	20	15	13
82.2016	22	16	10
82.3016	17	15	11
82.4016	19	14	15
82.5016	21	16	10
82.6017	21	13	14
82.7017	21	16	11
82.8017	21	17	13
82.9017	22	20	13
83.0017	22	18	11
83.1017	18	15	17
83.2017	15	16	17
83.3017	17	17	15
83.4017	21	17	14
83.5017	18	18	14
83.6017	21	19	17
83.7017	17	18	16
83.8017	22	17	13
83.9017	18	20	13
84.0017	17	17	16
84.1017	19	17	17
84.2017	16	16	18
84.3017	17	17	14
84.4017	19	19	17
84.5017	19	16	18
84.6017	16	17	15
84.7017	17	17	13
84.8017	23	17	16
84.9017	19	16	12
85.0017	16	16	15
85.1017	19	16	13
85.2017	20	18	13
85.3017	18	20	10
85.4017	19	17	13
85.5017	19	19	13
85.6017	19	16	15
85.7017	17	15	13
85.8017	18	17	11
85.9017	19	19	11
86.0017	19	18	12
86.1017	17	17	12
86.2017	19	17	10
86.3017	19	18	12
86.4017	20	19	13
86.5017	18	18	12
86.6017	19	17	14
86.7017	19	17	13
86.8017	20	18	10
86.9017	16	19	12
87.0017	14	16	18
87.1017	15	18	13
87.2017	19	16	12
87.3017	18	17	14
87.4017	16	18	14
87.5018	16	17	14
87.6018	19	19	13
87.7018	17	17	12
87.8018	14	17	14
87.9018	17	18	12
88.0018	18	16	12
88.1018	16	17	11
88.2018	18	16	16
88.3018	18	19	12
88.4018	18	17	13
88.5018	18	15	12
88.6018	21	18	17
88.7018	17	18	17
88.8018	16	19	17
88.9018	19	17	14
89.0018	17	14	13
89.1018	24	14	17
89.2018	20	16	18
89.3018	17	16	14
89.4018	19	18	12
89.5018	15	16	12
89.6018	19	18	16
89.7018	17	17	11
89.8018	20	17	13
89.9018	16	15	16
90.0018	16	17	12
90.1018	19	15	16
90.2018	18	14	13
90.3018	17	12	14
90.4018	19	15	12
90.5018	17	17	12
90.6018	18	17	16
90.7018	17	14	17
90.8018	18	16	14
90.9018	16	18	13
91.0018	15	16	14
91.1018	16	13	13
91.2018	19	17	12
91.3018	18	18	12
91.4018	17	16	13
91.5018	16	16	13
91.6018	16	18	14
91.7018	18	16	14
91.8018	14	18	14
91.9018	18	18	11
92.0018	13	19	15
92.1018	16	18	16
92.2018	16	20	12
92.3018	17	20	7
92.4018	17	20	11
92.5019	16	19	13
92.6019	19	22	15
92.7019	18	20	14
92.8019	17	19	10
92.9019	15	21	14
93.0019	15	22	13
93.1019	18	24	17
93.2019	14	25	13
93.3019	15	24	13
93.4019	14	24	15
93.5019	15	20	15
93.6019	16	20	15
93.7019	15	23	16
93.8019	16	18	15
93.9019	17	18	11
94.0019	15	21	11
94.1019	16	20	12
94.2019	16	21	13
94.3019	17	20	11
94.4019	15	20	11
94.5019	17	23	10
94.6019	17	19	13
94.7019	16	18	13
94.8019	16	18	12
94.9019	16	21	13
95.0019	17	20	12
95.1019	18	17	9
95.2019	17	18	11
95.3019	17	19	9
95.4019	17	21	10
95.5019	19	20	12
95.6019	18	17	12
95.7019	18	18	13
95.8019	15	18	7
95.9019	17	17	8
96.0019	14	19	8
96.1019	18	19	11
96.2019	15	17	12
96.3019	13	17	9
96.4019	15	17	9
96.5019	15	17	11
96.6019	18	17	12
96.7019	16	19	10
96.8019	10	17	12
96.9019	11	18	15
97.0019	16	19	11
97.1019	17	16	11
97.2019	13	18	10
97.3019	13	17	9
97.4019	17	14	10
97.5019	13	18	13
97.602	14	16	13
97.702	15	17	13
97.802	15	16	12
97.902	17	14	12
98.002	16	16	10
98.102	17	16	10
98.202	15	16	14
98.302	13	19	13
98.402	17	17	14
98.502	18	19	13
98.602	18	19	11
98.702	19	18	14
98.802	15	23	12
98.902	19	20	13
99.002	16	20	14
99.102	17	22	15
99.202	17	20	13
99.302	17	22	12
99.402	15	18	12
99.502	15	19	11
99.602	15	17	15
99.702	17	22	12
99.802	17	24	13
99.902	15	21	14
100	15	26	15
